# Supplementary material for: Genomic diversity of the African malaria vector Anopheles funestus
Source: bioRxiv. 2024 Dec 17:2024.12.14.628470. Preprint. [Version 1] doi: 10.1101/2024.12.14.628470 (PMC11702533; doi:10.1101/2024.12.14.628470)
Supplement: Supplement 1 [file media-1.xlsx]

## Sheet: TAB1 interpreter for TAB2
Fields	Description
VBS_sample_id	Unique identifier per sample
contributor	Principal Investigator who supplied the sample
country	Original country of collection
location	Original location of collection
collection_year	Year sample was collected
collection_month	Month sample was collected (-1 denotes unknown)
latitude	Latitude of sample collection
longitude	Longitude of sample collection
date_of_collection	Full date of sample collection
collection_context	Indoor or outdoor collection
collection_method	Method of collecting the original specimen
collection_time	Time or window of time during which specimen was collected
collector_sample_id	Original identifier for the sample
sample_type	What was sent to Sanger -- DNA or specimen
specimen_sex_partner	Specimen sex as identified by sample contributor
specimen_storage_partner	How the specimen was stored post collection, pre DNA extraction
lifestage	Specimen collected as adult or larva
dna_extraction_method_partner	Method of extraction if DNA extracted by sample provider
sample_type_received	DNA received or dried specimen received at Sanger
body_part_lab	If specimen received, what body part(s) were observed
dna_extraction_method_lab	If specimen received, DNA extraction method used at Sanger
total_dna_lab	Amount of DNA measured using Picogreen
species_pcr	Species prediction based on PCR band size
sequencing_pipeline	STD = standard, LI = low input library preparation
mean_cov	Mean coverage aligned to chromosomes of AfunGA1 reference genome
median_cov	Median coverage aligned to chromosomes of AfunGA1 reference genome
modal_cov	Modal coverage aligned to chromosomes of AfunGA1 reference genome
mean_cov_2RL	Mean, median, or modal coverage for the chromosome as named
median_cov_2RL	Mean, median, or modal coverage for the chromosome as named
mode_cov_2RL	Mean, median, or modal coverage for the chromosome as named
mean_cov_3RL	Mean, median, or modal coverage for the chromosome as named
median_cov_3RL	Mean, median, or modal coverage for the chromosome as named
mode_cov_3RL	Mean, median, or modal coverage for the chromosome as named
mean_cov_X	Mean, median, or modal coverage for the chromosome as named
median_cov_X	Mean, median, or modal coverage for the chromosome as named
mode_cov_X	Mean, median, or modal coverage for the chromosome as named
frac_gen_cov	Fraction of the genome covered with at least 1 read
divergence	Sequence divergence of reads from reference genome, measured from SAM flags
pc_contam	Estimated percentage of contamination reads
LLR	Likelihood ratio of contamination percentage estimate
sex_call	Sex call based on ratio of modal coverage of 3RL to X
PCA_QC_outlier	Removed during population quality control as an outlier in PCA
FILTER_frac_genome_cov	Categorical PASS or FAIL based on fraction of genome covered
FILTER_median_cov	Categorical PASS or FAIL based on median coverage
FILTER_contamination	Categorical PASS or FAIL based on contamination estimate
FILTER_nosexcall	Categorical PASS or FAIL based on whether possible to call the sex with data
FILTER_divergence	Categorical PASS or FAIL based on divergence from the reference genome (> 5% fails)
FILTER_pca	Categorical PASS or FAIL based on PCA outliers
sample_set	ID for a group of samples typically collected for the same study. Corresponds to the sample_set argument used to access data in malariagen_data.
adm_level	Coarsest administrative district from which the sample originated
geographic_cohort	Of the form country_adm1, where adm1 is the coarsest administrative level of the country
geographic_cohort_colour	Colour scheme used for geographic cohorts
geographic_cohort_shape	Symbols used to distinguish cohorts from the same country
PCA_cohort	Grouping of geographic cohorts, based on PCA projections
PCA_cohort_colour	Colour scheme used for PCA cohorts
karyotype_3La	Karyotype for 3La inversion determined by PCA
karyotype_3Ra	Karyotype for 3Ra inversion determined by PCA
karyotype_3Rb	Karyotype for 3Rb inversion determined by PCA
karyotype_2Ra	Karyotype for 2Ra inversion determined by PCA
karyotype_2Rh	Karyotype for 2Rh inversion determined by PCA
karyotype_2Rt	Karyotype for 2Rt inversion determined by PCA
mitochondrial_id	Lineage and cluster assignment based on mitochondrial haplotype
subset_1	Includes (‘Y’) all samples passing QC
subset_2	Includes ('Y') all samples passing QC and with median coverage ≥ 20x
subset_3	Includes ('Y') 30 samples per geographic cohort with highest coverage and lowest contamination estimate
raw_total_sequences	Total number of reads sequenced
reads_mapped	Number of reads, paired or single, that are mapped (flag 0x4 or 0x8 not set).
reads_mapped_and_paired	Number of mapped paired reads (flag 0x1 is set and flags 0x4 and 0x8 are not set).
reads_unmapped	Number of unmapped reads (flag 0x4 is set).
reads_properly_paired	Number of mapped paired reads with flag 0x2 set.
reads_paired	Number of paired reads, mapped or unmapped, that are neither secondary nor supplementary (flag 0x1 is set and flags 0x100 (256) and 0x800 (2048) are not set).
reads_duplicated	Number of reads marked as PCR duplicate (flag 0x400 (1024) is set).
reads_MQ0	Number of mapped reads with mapping quality 0
non-primary_alignments	Number of secondary reads (flag 0x100 (256) set).
total_length	Number of processed bases from reads that are neither secondary nor supplementary (flags 0x100 (256) and 0x800 (2048) are not set).
bases_mapped	Number of processed bases that belong to reads mapped.
bases_mapped_(cigar)	Number of mapped bases filtered by the CIGAR string corresponding to the read they belong to. Only alignment matches(M), inserts(I), sequence matches(=) and sequence mismatches(X) are counted.
bases_duplicated	Number of bases that belong to reads duplicated.
mismatches	Number of mismatched bases, as reported by the NM tag associated with a read, if present.
error_rate	Ratio between mismatches and bases mapped (cigar).
average_quality	Ratio between the sum of base qualities and total length.
insert_size_average	Average absolute template length for paired and mapped reads.
insert_size_standard_deviation	Standard deviation for the average template length distribution.
inward_oriented_pairs	Number of paired reads with flag 0x40 (64) set and flag 0x10 (16) not set or with flag 0x80 (128) set and flag 0x10 (16) set.
outward_oriented_pairs	Number of paired reads with flag 0x40 (64) set and flag 0x10 (16) set or with flag 0x80 (128) set and flag 0x10 (16) not set.
pairs_with_other_orientation	Number of paired reads that don't fall in any of the above two categories.
pairs_on_different_chromosomes	Number of pairs where one read is on one chromosome and the pair read is on a different chromosome.
ena_run_accessions	ENA IDs for all sequenced libraries per sample.
alignments_bam	Link to aligned bam file per sample.
snp_genotypes_vcf	Variant calls (in vcf format) per sample.
snp_genotypes_zarr	Variant calls (in zarr format) per sample.

## Sheet: TAB2 Sample,Seq,CohortInfo
VBS_sample_id	contributor	country	location	collection_year	collection_month	latitude	longitude	date_of_collection	collection_context	collection_method	collection_time	collector_sample_id	sample_type	specimen_sex_partner	specimen_storage_partner	Lifestage	dna_extraction_method_partner	sample_type_received	body_part_lab	dna_extraction_method_lab	total_dna_lab	species_pcr	sequencing_pipeline	mean_cov	median_cov	modal_cov	mean_cov_2RL	median_cov_2RL	mode_cov_2RL	mean_cov_3RL	median_cov_3RL	mode_cov_3RL	mean_cov_X	median_cov_X	mode_cov_X	frac_gen_cov	divergence	pc_contam	LLR	sex_call	PCA_QC_outlier	FILTER_frac_genome_cov	FILTER_median_cov	FILTER_contamination	FILTER_nosexcall	FILTER_divergence	FILTER_pca	sample_set	adm_level
VBS17190	Charles Wondji	Cameroon	Mibellon	2014	8	6.08333	11.5	2014-08-01	Indoor	Indoor resting catch	06:30 to 10:00	1	Extracted DNA	Female	-20 freezer	Wild caught adult	Qiagen DNeasy	Extracted DNA		Qiagen DNeasy	110.4	fun	STD	34.6	34	34	34.83	34	34	34.63	34	34	33.31	33	34	0.942	0.01873	1.47	1910.56	F		PASS	PASS	PASS	PASS	PASS	PASS	1231-VO-MULTI-WONDJI-VMF00043	Adamawa, Mayo-Banyo
VBS17191	Charles Wondji	Cameroon	Mibellon	2014	8	6.08333	11.5	2014-08-01	Indoor	Indoor resting catch	06:30 to 10:00	2	Extracted DNA	Female	-20 freezer	Wild caught adult	Qiagen DNeasy	Extracted DNA		Qiagen DNeasy	164.6	fun	STD	35.4	35	35	35.76	35	35	35.46	35	35	33.45	34	35	0.942	0.01878	1.631	2160.32	F		PASS	PASS	PASS	PASS	PASS	PASS	1231-VO-MULTI-WONDJI-VMF00043	Adamawa, Mayo-Banyo
VBS17192	Charles Wondji	Cameroon	Mibellon	2014	8	6.08333	11.5	2014-08-01	Indoor	Indoor resting catch	06:30 to 10:00	3	Extracted DNA	Female	-20 freezer	Wild caught adult	Qiagen DNeasy	Extracted DNA		Qiagen DNeasy	159.7	fun	STD	34.99	34	34	35.11	35	35	35.19	34	34	33.64	33	34	0.94	0.01919	1.401	1923.11	F		PASS	PASS	PASS	PASS	PASS	PASS	1231-VO-MULTI-WONDJI-VMF00043	Adamawa, Mayo-Banyo
VBS17193	Charles Wondji	Cameroon	Mibellon	2014	8	6.08333	11.5	2014-08-01	Indoor	Indoor resting catch	06:30 to 10:00	4	Extracted DNA	Female	-20 freezer	Wild caught adult	Qiagen DNeasy	Extracted DNA		Qiagen DNeasy	123.8	fun	STD	33.69	33	33	33.84	33	33	33.67	33	33	32.99	32	33	0.941	0.01875	1.525	1934.17	F		PASS	PASS	PASS	PASS	PASS	PASS	1231-VO-MULTI-WONDJI-VMF00043	Adamawa, Mayo-Banyo
VBS17195	Charles Wondji	Cameroon	Mibellon	2014	8	6.08333	11.5	2014-08-01	Indoor	Indoor resting catch	06:30 to 10:00	7	Extracted DNA	Female	-20 freezer	Wild caught adult	Qiagen DNeasy	Extracted DNA		Qiagen DNeasy	182.9	fun	STD	34.23	34	34	34.47	34	34	34.35	34	34	32.65	33	34	0.941	0.01868	1.621	2070.3	F		PASS	PASS	PASS	PASS	PASS	PASS	1231-VO-MULTI-WONDJI-VMF00043	Adamawa, Mayo-Banyo
VBS17196	Charles Wondji	Cameroon	Mibellon	2014	8	6.08333	11.5	2014-08-01	Indoor	Indoor resting catch	06:30 to 10:00	9	Extracted DNA	Female	-20 freezer	Wild caught adult	Qiagen DNeasy	Extracted DNA		Qiagen DNeasy	97.1	fun	STD	35.14	35	35	35.47	35	35	35.2	35	35	33.3	34	35	0.939	0.01897	0.99	1161.62	F		PASS	PASS	PASS	PASS	PASS	PASS	1231-VO-MULTI-WONDJI-VMF00043	Adamawa, Mayo-Banyo
VBS17197	Charles Wondji	Cameroon	Mibellon	2014	8	6.08333	11.5	2014-08-01	Indoor	Indoor resting catch	06:30 to 10:00	10	Extracted DNA	Female	-20 freezer	Wild caught adult	Qiagen DNeasy	Extracted DNA		Qiagen DNeasy	126.9	fun	STD	42.63	42	42	42.95	43	43	42.65	42	42	41.01	41	42	0.944	0.01855	1.398	2500.51	F		PASS	PASS	PASS	PASS	PASS	PASS	1231-VO-MULTI-WONDJI-VMF00043	Adamawa, Mayo-Banyo
VBS17198	Charles Wondji	Cameroon	Mibellon	2014	8	6.08333	11.5	2014-08-01	Indoor	Indoor resting catch	06:30 to 10:00	11	Extracted DNA	Female	-20 freezer	Wild caught adult	Qiagen DNeasy	Extracted DNA		Qiagen DNeasy	173.8	fun	STD	26.57	26	26	26.64	26	26	26.65	26	26	25.95	25	26	0.938	0.01903	1.933	1992.99	F		PASS	PASS	PASS	PASS	PASS	PASS	1231-VO-MULTI-WONDJI-VMF00043	Adamawa, Mayo-Banyo
VBS17199	Charles Wondji	Cameroon	Mibellon	2014	8	6.08333	11.5	2014-08-01	Indoor	Indoor resting catch	06:30 to 10:00	12	Extracted DNA	Female	-20 freezer	Wild caught adult	Qiagen DNeasy	Extracted DNA		Qiagen DNeasy	163.6	fun	STD	34.21	34	34	34.37	34	34	34.33	34	34	32.95	33	34	0.94	0.01934	1.452	1919.94	F		PASS	PASS	PASS	PASS	PASS	PASS	1231-VO-MULTI-WONDJI-VMF00043	Adamawa, Mayo-Banyo
VBS17200	Charles Wondji	Cameroon	Mibellon	2014	8	6.08333	11.5	2014-08-01	Indoor	Indoor resting catch	06:30 to 10:00	14	Extracted DNA	Female	-20 freezer	Wild caught adult	Qiagen DNeasy	Extracted DNA		Qiagen DNeasy	163	fun	STD	31.2	31	31	31.39	31	31	31.24	31	30	30.15	30	30	0.94	0.01908	1.54	1713.99	F		PASS	PASS	PASS	PASS	PASS	PASS	1231-VO-MULTI-WONDJI-VMF00043	Adamawa, Mayo-Banyo
VBS17202	Charles Wondji	Cameroon	Mibellon	2014	8	6.08333	11.5	2014-08-01	Indoor	Indoor resting catch	06:30 to 10:00	16	Extracted DNA	Female	-20 freezer	Wild caught adult	Qiagen DNeasy	Extracted DNA		Qiagen DNeasy	144.7	fun	STD	41.03	40	41	41.27	41	41	41.06	40	40	39.73	39	40	0.943	0.01933	1.55	2559.2	F		PASS	PASS	PASS	PASS	PASS	PASS	1231-VO-MULTI-WONDJI-VMF00043	Adamawa, Mayo-Banyo
VBS17203	Charles Wondji	Cameroon	Mibellon	2014	8	6.08333	11.5	2014-08-01	Indoor	Indoor resting catch	06:30 to 10:00	17	Extracted DNA	Female	-20 freezer	Wild caught adult	Qiagen DNeasy	Extracted DNA		Qiagen DNeasy	157.2	fun	STD	36.8	36	36	37.09	37	37	36.88	36	36	35.13	35	36	0.942	0.01873	1.395	1861.21	F		PASS	PASS	PASS	PASS	PASS	PASS	1231-VO-MULTI-WONDJI-VMF00043	Adamawa, Mayo-Banyo
VBS17204	Charles Wondji	Cameroon	Mibellon	2014	8	6.08333	11.5	2014-08-01	Indoor	Indoor resting catch	06:30 to 10:00	20	Extracted DNA	Female	-20 freezer	Wild caught adult	Qiagen DNeasy	Extracted DNA		Qiagen DNeasy	165.5	fun	STD	33.31	33	33	33.53	33	33	33.41	33	33	31.84	32	33	0.941	0.01931	1.661	2237.68	F		PASS	PASS	PASS	PASS	PASS	PASS	1231-VO-MULTI-WONDJI-VMF00043	Adamawa, Mayo-Banyo
VBS17205	Charles Wondji	Cameroon	Mibellon	2014	8	6.08333	11.5	2014-08-01	Indoor	Indoor resting catch	06:30 to 10:00	22	Extracted DNA	Female	-20 freezer	Wild caught adult	Qiagen DNeasy	Extracted DNA		Qiagen DNeasy	136.1	fun	STD	37.94	37	37	38.23	38	38	37.98	37	37	36.35	36	37	0.94	0.01935	1.345	1811.63	F		PASS	PASS	PASS	PASS	PASS	PASS	1231-VO-MULTI-WONDJI-VMF00043	Adamawa, Mayo-Banyo
VBS17206	Charles Wondji	Cameroon	Mibellon	2014	8	6.08333	11.5	2014-08-01	Indoor	Indoor resting catch	06:30 to 10:00	23	Extracted DNA	Female	-20 freezer	Wild caught adult	Qiagen DNeasy	Extracted DNA		Qiagen DNeasy	231.2	fun	STD	35.17	35	35	35.37	35	35	35.24	35	35	33.87	34	35	0.94	0.01925	1.147	1360.07	F		PASS	PASS	PASS	PASS	PASS	PASS	1231-VO-MULTI-WONDJI-VMF00043	Adamawa, Mayo-Banyo
VBS17207	Charles Wondji	Cameroon	Mibellon	2014	8	6.08333	11.5	2014-08-01	Indoor	Indoor resting catch	06:30 to 10:00	24	Extracted DNA	Female	-20 freezer	Wild caught adult	Qiagen DNeasy	Extracted DNA		Qiagen DNeasy	208.8	fun	STD	35.99	35	35	36.2	36	36	36.13	35	35	34.48	34	35	0.94	0.01925	1.745	2938.44	F		PASS	PASS	PASS	PASS	PASS	PASS	1231-VO-MULTI-WONDJI-VMF00043	Adamawa, Mayo-Banyo
VBS17208	Charles Wondji	Cameroon	Mibellon	2014	8	6.08333	11.5	2014-08-01	Indoor	Indoor resting catch	06:30 to 10:00	26	Extracted DNA	Female	-20 freezer	Wild caught adult	Qiagen DNeasy	Extracted DNA		Qiagen DNeasy	173.8	fun	STD	35.21	35	35	35.41	35	35	35.32	35	35	33.82	34	34	0.942	0.01926	1.649	2128.13	F		PASS	PASS	PASS	PASS	PASS	PASS	1231-VO-MULTI-WONDJI-VMF00043	Adamawa, Mayo-Banyo
VBS17209	Charles Wondji	Cameroon	Mibellon	2014	8	6.08333	11.5	2014-08-01	Indoor	Indoor resting catch	06:30 to 10:00	27	Extracted DNA	Female	-20 freezer	Wild caught adult	Qiagen DNeasy	Extracted DNA		Qiagen DNeasy	141	fun	STD	34.45	34	34	34.6	34	34	34.52	34	34	33.42	33	34	0.942	0.01897	1.617	2106.88	F		PASS	PASS	PASS	PASS	PASS	PASS	1231-VO-MULTI-WONDJI-VMF00043	Adamawa, Mayo-Banyo
VBS17210	Charles Wondji	Cameroon	Mibellon	2014	8	6.08333	11.5	2014-08-01	Indoor	Indoor resting catch	06:30 to 10:00	28	Extracted DNA	Female	-20 freezer	Wild caught adult	Qiagen DNeasy	Extracted DNA		Qiagen DNeasy	186.3	fun	STD	31.46	31	31	31.69	31	31	31.56	31	31	29.96	30	31	0.941	0.01879	1.643	1952.13	F		PASS	PASS	PASS	PASS	PASS	PASS	1231-VO-MULTI-WONDJI-VMF00043	Adamawa, Mayo-Banyo
VBS17212	Charles Wondji	Cameroon	Mibellon	2014	8	6.08333	11.5	2014-08-01	Indoor	Indoor resting catch	06:30 to 10:00	31	Extracted DNA	Female	-20 freezer	Wild caught adult	Qiagen DNeasy	Extracted DNA		Qiagen DNeasy	222	fun	STD	30.19	29	29	30.35	30	29	30.27	29	29	29.09	28	29	0.937	0.01921	1.426	1425.07	F		PASS	PASS	PASS	PASS	PASS	PASS	1231-VO-MULTI-WONDJI-VMF00043	Adamawa, Mayo-Banyo
VBS17213	Charles Wondji	Cameroon	Mibellon	2014	8	6.08333	11.5	2014-08-01	Indoor	Indoor resting catch	06:30 to 10:00	30	Extracted DNA	Female	-20 freezer	Wild caught adult	Qiagen DNeasy	Extracted DNA		Qiagen DNeasy	113.4	fun	STD	32.86	32	33	33.1	33	33	32.95	32	32	31.36	31	32	0.941	0.01889	1.581	1926.42	F		PASS	PASS	PASS	PASS	PASS	PASS	1231-VO-MULTI-WONDJI-VMF00043	Adamawa, Mayo-Banyo
VBS17214	Charles Wondji	Cameroon	Mibellon	2014	8	6.08333	11.5	2014-08-01	Indoor	Indoor resting catch	06:30 to 10:00	32	Extracted DNA	Female	-20 freezer	Wild caught adult	Qiagen DNeasy	Extracted DNA		Qiagen DNeasy	188.4	fun	STD	36.78	36	36	37	37	36	36.81	36	36	35.54	35	36	0.939	0.01891	1.29	1821.09	F		PASS	PASS	PASS	PASS	PASS	PASS	1231-VO-MULTI-WONDJI-VMF00043	Adamawa, Mayo-Banyo
VBS17215	Charles Wondji	Cameroon	Mibellon	2014	8	6.08333	11.5	2014-08-01	Indoor	Indoor resting catch	06:30 to 10:00	33	Extracted DNA	Female	-20 freezer	Wild caught adult	Qiagen DNeasy	Extracted DNA		Qiagen DNeasy	147.4	fun	STD	36.76	36	36	37.04	37	37	36.86	36	36	35.01	35	36	0.941	0.0188	1.405	1808.81	F		PASS	PASS	PASS	PASS	PASS	PASS	1231-VO-MULTI-WONDJI-VMF00043	Adamawa, Mayo-Banyo
VBS17216	Charles Wondji	Cameroon	Mibellon	2014	8	6.08333	11.5	2014-08-01	Indoor	Indoor resting catch	06:30 to 10:00	34	Extracted DNA	Female	-20 freezer	Wild caught adult	Qiagen DNeasy	Extracted DNA		Qiagen DNeasy	149.7	fun	STD	36.22	36	36	36.55	36	36	36.21	36	36	34.66	35	35	0.942	0.0188	1.554	2021.99	F		PASS	PASS	PASS	PASS	PASS	PASS	1231-VO-MULTI-WONDJI-VMF00043	Adamawa, Mayo-Banyo
VBS17217	Charles Wondji	Cameroon	Mibellon	2014	8	6.08333	11.5	2014-08-01	Indoor	Indoor resting catch	06:30 to 10:00	35	Extracted DNA	Female	-20 freezer	Wild caught adult	Qiagen DNeasy	Extracted DNA		Qiagen DNeasy	174.4	fun	STD	32.46	32	32	32.61	32	32	32.57	32	32	31.36	31	31	0.941	0.01925	1.545	1699.45	F		PASS	PASS	PASS	PASS	PASS	PASS	1231-VO-MULTI-WONDJI-VMF00043	Adamawa, Mayo-Banyo
VBS17218	Charles Wondji	Cameroon	Mibellon	2014	8	6.08333	11.5	2014-08-01	Indoor	Indoor resting catch	06:30 to 10:00	36	Extracted DNA	Female	-20 freezer	Wild caught adult	Qiagen DNeasy	Extracted DNA		Qiagen DNeasy	207.4	fun	STD	31.65	31	31	31.82	31	31	31.66	31	31	30.8	30	31	0.941	0.01875	1.441	1694.88	F		PASS	PASS	PASS	PASS	PASS	PASS	1231-VO-MULTI-WONDJI-VMF00043	Adamawa, Mayo-Banyo
VBS17219	Charles Wondji	Cameroon	Mibellon	2014	8	6.08333	11.5	2014-08-01	Indoor	Indoor resting catch	06:30 to 10:00	37	Extracted DNA	Female	-20 freezer	Wild caught adult	Qiagen DNeasy	Extracted DNA		Qiagen DNeasy	115.3	fun	STD	27.87	27	27	28.04	27	27	27.97	27	27	26.64	26	27	0.939	0.01891	1.713	1920.54	F		PASS	PASS	PASS	PASS	PASS	PASS	1231-VO-MULTI-WONDJI-VMF00043	Adamawa, Mayo-Banyo
VBS17220	Charles Wondji	Cameroon	Mibellon	2014	8	6.08333	11.5	2014-08-01	Indoor	Indoor resting catch	06:30 to 10:00	38	Extracted DNA	Female	-20 freezer	Wild caught adult	Qiagen DNeasy	Extracted DNA		Qiagen DNeasy	205.9	fun	STD	36.6	36	36	36.86	36	36	36.63	36	36	35.2	35	36	0.941	0.01931	1.393	1977.28	F		PASS	PASS	PASS	PASS	PASS	PASS	1231-VO-MULTI-WONDJI-VMF00043	Adamawa, Mayo-Banyo
VBS17221	Charles Wondji	Cameroon	Mibellon	2014	8	6.08333	11.5	2014-08-01	Indoor	Indoor resting catch	06:30 to 10:00	43	Extracted DNA	Female	-20 freezer	Wild caught adult	Qiagen DNeasy	Extracted DNA		Qiagen DNeasy	153.2	fun	STD	35.25	35	35	35.63	35	35	35.31	35	35	33.18	34	35	0.942	0.01871	1.545	2090.44	F		PASS	PASS	PASS	PASS	PASS	PASS	1231-VO-MULTI-WONDJI-VMF00043	Adamawa, Mayo-Banyo
VBS17222	Charles Wondji	Cameroon	Mibellon	2014	8	6.08333	11.5	2014-08-01	Indoor	Indoor resting catch	06:30 to 10:00	44	Extracted DNA	Female	-20 freezer	Wild caught adult	Qiagen DNeasy	Extracted DNA		Qiagen DNeasy	154.9	fun	STD	35.77	35	35	35.99	35	35	35.85	35	35	34.33	34	35	0.941	0.01907	1.212	1518.68	F		PASS	PASS	PASS	PASS	PASS	PASS	1231-VO-MULTI-WONDJI-VMF00043	Adamawa, Mayo-Banyo
VBS17224	Charles Wondji	Cameroon	Mibellon	2014	8	6.08333	11.5	2014-08-01	Indoor	Indoor resting catch	06:30 to 10:00	46	Extracted DNA	Female	-20 freezer	Wild caught adult	Qiagen DNeasy	Extracted DNA		Qiagen DNeasy	199.4	fun	STD	30.59	30	30	30.84	30	30	30.68	30	30	29.03	29	30	0.938	0.01925	1.532	1906.78	F		PASS	PASS	PASS	PASS	PASS	PASS	1231-VO-MULTI-WONDJI-VMF00043	Adamawa, Mayo-Banyo
VBS17225	Charles Wondji	Cameroon	Mibellon	2014	8	6.08333	11.5	2014-08-01	Indoor	Indoor resting catch	06:30 to 10:00	47	Extracted DNA	Female	-20 freezer	Wild caught adult	Qiagen DNeasy	Extracted DNA		Qiagen DNeasy	164.4	fun	STD	32.08	32	32	32.31	32	32	32.2	32	32	30.44	30	31	0.939	0.01895	1.783	2394.38	F		PASS	PASS	PASS	PASS	PASS	PASS	1231-VO-MULTI-WONDJI-VMF00043	Adamawa, Mayo-Banyo
VBS17226	Charles Wondji	Cameroon	Mibellon	2014	8	6.08333	11.5	2014-08-01	Indoor	Indoor resting catch	06:30 to 10:00	48	Extracted DNA	Female	-20 freezer	Wild caught adult	Qiagen DNeasy	Extracted DNA		Qiagen DNeasy	137.9	fun	STD	30.87	30	30	30.88	30	30	30.92	30	30	30.57	29	30	0.941	0.01899	1.535	2184.89	F		PASS	PASS	PASS	PASS	PASS	PASS	1231-VO-MULTI-WONDJI-VMF00043	Adamawa, Mayo-Banyo
VBS17227	Charles Wondji	Cameroon	Mibellon	2014	8	6.08333	11.5	2014-08-01	Indoor	Indoor resting catch	06:30 to 10:00	49	Extracted DNA	Female	-20 freezer	Wild caught adult	Qiagen DNeasy	Extracted DNA		Qiagen DNeasy	154.6	fun	STD	31.66	31	31	31.91	31	31	31.7	31	31	30.31	30	31	0.941	0.01921	1.817	2271.69	F		PASS	PASS	PASS	PASS	PASS	PASS	1231-VO-MULTI-WONDJI-VMF00043	Adamawa, Mayo-Banyo
VBS17228	Charles Wondji	Cameroon	Mibellon	2014	8	6.08333	11.5	2014-08-01	Indoor	Indoor resting catch	06:30 to 10:00	50	Extracted DNA	Female	-20 freezer	Wild caught adult	Qiagen DNeasy	Extracted DNA		Qiagen DNeasy	174.8	fun	STD	34.73	34	34	35.06	35	34	34.76	34	34	33.02	33	34	0.94	0.01919	1.726	2175.88	F		PASS	PASS	PASS	PASS	PASS	PASS	1231-VO-MULTI-WONDJI-VMF00043	Adamawa, Mayo-Banyo
VBS17229	Charles Wondji	Cameroon	Mibellon	2014	8	6.08333	11.5	2014-08-01	Indoor	Indoor resting catch	06:30 to 10:00	51	Extracted DNA	Female	-20 freezer	Wild caught adult	Qiagen DNeasy	Extracted DNA		Qiagen DNeasy	122.8	fun	STD	38.8	38	38	39.03	39	38	38.94	38	38	37.13	37	38	0.942	0.01907	1.477	2264.55	F		PASS	PASS	PASS	PASS	PASS	PASS	1231-VO-MULTI-WONDJI-VMF00043	Adamawa, Mayo-Banyo
VBS17230	Charles Wondji	Cameroon	Mibellon	2014	8	6.08333	11.5	2014-08-01	Indoor	Indoor resting catch	06:30 to 10:00	53	Extracted DNA	Female	-20 freezer	Wild caught adult	Qiagen DNeasy	Extracted DNA		Qiagen DNeasy	172.2	fun	STD	31.58	31	31	31.84	31	31	31.67	31	31	29.95	30	31	0.939	0.01889	1.487	1599.66	F		PASS	PASS	PASS	PASS	PASS	PASS	1231-VO-MULTI-WONDJI-VMF00043	Adamawa, Mayo-Banyo
VBS17231	Charles Wondji	Cameroon	Mibellon	2014	8	6.08333	11.5	2014-08-01	Indoor	Indoor resting catch	06:30 to 10:00	56	Extracted DNA	Female	-20 freezer	Wild caught adult	Qiagen DNeasy	Extracted DNA		Qiagen DNeasy	158.3	fun	STD	32.47	32	32	32.68	32	32	32.58	32	32	31.02	31	32	0.941	0.0187	1.468	1812.75	F		PASS	PASS	PASS	PASS	PASS	PASS	1231-VO-MULTI-WONDJI-VMF00043	Adamawa, Mayo-Banyo
VBS17233	Charles Wondji	Cameroon	Mibellon	2014	8	6.08333	11.5	2014-08-01	Indoor	Indoor resting catch	06:30 to 10:00	58	Extracted DNA	Female	-20 freezer	Wild caught adult	Qiagen DNeasy	Extracted DNA		Qiagen DNeasy	164.5	fun	STD	30.41	30	30	30.59	30	30	30.49	30	30	29.26	29	29	0.941	0.01883	1.566	1746.06	F		PASS	PASS	PASS	PASS	PASS	PASS	1231-VO-MULTI-WONDJI-VMF00043	Adamawa, Mayo-Banyo
VBS17234	Charles Wondji	Cameroon	Mibellon	2014	8	6.08333	11.5	2014-08-01	Indoor	Indoor resting catch	06:30 to 10:00	59	Extracted DNA	Female	-20 freezer	Wild caught adult	Qiagen DNeasy	Extracted DNA		Qiagen DNeasy	180.1	fun	STD	34.83	34	34	35.08	35	34	34.88	34	34	33.44	33	34	0.941	0.01893	1.514	1902.76	F		PASS	PASS	PASS	PASS	PASS	PASS	1231-VO-MULTI-WONDJI-VMF00043	Adamawa, Mayo-Banyo
VBS17235	Charles Wondji	Cameroon	Mibellon	2014	8	6.08333	11.5	2014-08-01	Indoor	Indoor resting catch	06:30 to 10:00	61	Extracted DNA	Female	-20 freezer	Wild caught adult	Qiagen DNeasy	Extracted DNA		Qiagen DNeasy	148.9	fun	STD	35.81	35	35	35.95	35	35	35.83	35	35	35.02	34	35	0.941	0.01932	1.274	1679.65	F		PASS	PASS	PASS	PASS	PASS	PASS	1231-VO-MULTI-WONDJI-VMF00043	Adamawa, Mayo-Banyo
VBS17236	Charles Wondji	Cameroon	Mibellon	2014	8	6.08333	11.5	2014-08-01	Indoor	Indoor resting catch	06:30 to 10:00	62	Extracted DNA	Female	-20 freezer	Wild caught adult	Qiagen DNeasy	Extracted DNA		Qiagen DNeasy	155.1	fun	STD	31.81	31	31	32	31	31	31.82	31	31	30.85	30	31	0.941	0.01902	1.26	1348.91	F		PASS	PASS	PASS	PASS	PASS	PASS	1231-VO-MULTI-WONDJI-VMF00043	Adamawa, Mayo-Banyo
VBS17237	Charles Wondji	Cameroon	Mibellon	2014	8	6.08333	11.5	2014-08-01	Indoor	Indoor resting catch	06:30 to 10:00	64	Extracted DNA	Female	-20 freezer	Wild caught adult	Qiagen DNeasy	Extracted DNA		Qiagen DNeasy	139.4	fun	STD	31.53	31	31	31.64	31	31	31.63	31	31	30.55	30	30	0.941	0.01865	2.053	2985.7	F		PASS	PASS	PASS	PASS	PASS	PASS	1231-VO-MULTI-WONDJI-VMF00043	Adamawa, Mayo-Banyo
VBS17238	Charles Wondji	Cameroon	Mibellon	2014	8	6.08333	11.5	2014-08-01	Indoor	Indoor resting catch	06:30 to 10:00	66	Extracted DNA	Female	-20 freezer	Wild caught adult	Qiagen DNeasy	Extracted DNA		Qiagen DNeasy	142.5	fun	STD	35.16	35	35	35.42	35	35	35.34	35	35	33.22	33	34	0.94	0.01906	1.495	1939.44	F		PASS	PASS	PASS	PASS	PASS	PASS	1231-VO-MULTI-WONDJI-VMF00043	Adamawa, Mayo-Banyo
VBS17239	Charles Wondji	Cameroon	Mibellon	2014	8	6.08333	11.5	2014-08-01	Indoor	Indoor resting catch	06:30 to 10:00	67	Extracted DNA	Female	-20 freezer	Wild caught adult	Qiagen DNeasy	Extracted DNA		Qiagen DNeasy	89.4	fun	STD	93.06	94	94	93.74	94	95	93.32	94	94	88.83	91	93	0.949	0.01929	1.19	4568.06	F		PASS	PASS	PASS	PASS	PASS	PASS	1231-VO-MULTI-WONDJI-VMF00043	Adamawa, Mayo-Banyo
VBS17240	Charles Wondji	Ghana	Obuasi	2014	3	5.93333	-1.61667	2014-03-01	Indoor	Indoor resting catch	06:30 to 10:00	292	Extracted DNA	Female	-20 freezer	Wild caught adult	Qiagen DNeasy	Extracted DNA		Qiagen DNeasy	182.4	fun	STD	39.39	39	39	39.8	39	39	39.43	39	39	37.23	38	39	0.942	0.01865	1.35	1768.74	F		PASS	PASS	PASS	PASS	PASS	PASS	1231-VO-MULTI-WONDJI-VMF00043	Ashanti Region,
VBS17241	Charles Wondji	Ghana	Obuasi	2014	3	5.93333	-1.61667	2014-03-01	Indoor	Indoor resting catch	06:30 to 10:00	294	Extracted DNA	Female	-20 freezer	Wild caught adult	Qiagen DNeasy	Extracted DNA		Qiagen DNeasy	193.6	fun	STD	37.34	37	37	37.59	37	37	37.45	37	37	35.65	36	36	0.941	0.01876	1.356	1830.29	F		PASS	PASS	PASS	PASS	PASS	PASS	1231-VO-MULTI-WONDJI-VMF00043	Ashanti Region,
VBS17242	Charles Wondji	Ghana	Obuasi	2014	3	5.93333	-1.61667	2014-03-01	Indoor	Indoor resting catch	06:30 to 10:00	296	Extracted DNA	Female	-20 freezer	Wild caught adult	Qiagen DNeasy	Extracted DNA		Qiagen DNeasy	175.8	fun	STD	34.45	34	34	34.66	34	34	34.37	34	34	33.7	33	33	0.941	0.01867	1.177	1328.55	F		PASS	PASS	PASS	PASS	PASS	PASS	1231-VO-MULTI-WONDJI-VMF00043	Ashanti Region,
VBS17243	Charles Wondji	Ghana	Obuasi	2014	3	5.93333	-1.61667	2014-03-01	Indoor	Indoor resting catch	06:30 to 10:00	298	Extracted DNA	Female	-20 freezer	Wild caught adult	Qiagen DNeasy	Extracted DNA		Qiagen DNeasy	150.1	fun	STD	34.69	34	34	35.04	35	34	34.63	34	34	33.18	33	34	0.942	0.01846	1.5	1989.38	F		PASS	PASS	PASS	PASS	PASS	PASS	1231-VO-MULTI-WONDJI-VMF00043	Ashanti Region,
VBS17244	Charles Wondji	Ghana	Obuasi	2014	3	5.93333	-1.61667	2014-03-01	Indoor	Indoor resting catch	06:30 to 10:00	299	Extracted DNA	Female	-20 freezer	Wild caught adult	Qiagen DNeasy	Extracted DNA		Qiagen DNeasy	119.6	fun	STD	33.12	33	33	33.4	33	33	33.17	33	33	31.59	32	32	0.94	0.01884	1.239	1431.98	F		PASS	PASS	PASS	PASS	PASS	PASS	1231-VO-MULTI-WONDJI-VMF00043	Ashanti Region,
VBS17245	Charles Wondji	Ghana	Obuasi	2014	3	5.93333	-1.61667	2014-03-01	Indoor	Indoor resting catch	06:30 to 10:00	304	Extracted DNA	Female	-20 freezer	Wild caught adult	Qiagen DNeasy	Extracted DNA		Qiagen DNeasy	145.5	fun	STD	38.71	38	39	39.1	39	39	38.84	38	38	36.28	37	38	0.941	0.01846	1.4	2029.89	F		PASS	PASS	PASS	PASS	PASS	PASS	1231-VO-MULTI-WONDJI-VMF00043	Ashanti Region,
VBS17246	Charles Wondji	Ghana	Obuasi	2014	3	5.93333	-1.61667	2014-03-01	Indoor	Indoor resting catch	06:30 to 10:00	305	Extracted DNA	Female	-20 freezer	Wild caught adult	Qiagen DNeasy	Extracted DNA		Qiagen DNeasy	172.5	fun	STD	90.99	92	93	91.96	92	93	91.12	92	93	85.84	89	92	0.95	0.01904	1.618	7369.07	F		PASS	PASS	PASS	PASS	PASS	PASS	1231-VO-MULTI-WONDJI-VMF00043	Ashanti Region,
VBS17247	Charles Wondji	Ghana	Obuasi	2014	3	5.93333	-1.61667	2014-03-01	Indoor	Indoor resting catch	06:30 to 10:00	309	Extracted DNA	Female	-20 freezer	Wild caught adult	Qiagen DNeasy	Extracted DNA		Qiagen DNeasy	247.4	fun	STD	35.74	35	35	35.9	35	35	35.97	35	35	34.06	34	35	0.942	0.01847	0.998	1031.71	F		PASS	PASS	PASS	PASS	PASS	PASS	1231-VO-MULTI-WONDJI-VMF00043	Ashanti Region,
VBS17248	Charles Wondji	Ghana	Obuasi	2014	3	5.93333	-1.61667	2014-03-01	Indoor	Indoor resting catch	06:30 to 10:00	310	Extracted DNA	Female	-20 freezer	Wild caught adult	Qiagen DNeasy	Extracted DNA		Qiagen DNeasy	203.5	fun	STD	94.68	96	97	95.92	96	97	94.67	96	97	88.78	93	96	0.95	0.01851	1.112	4230.88	F		PASS	PASS	PASS	PASS	PASS	PASS	1231-VO-MULTI-WONDJI-VMF00043	Ashanti Region,
VBS17249	Charles Wondji	Ghana	Obuasi	2014	3	5.93333	-1.61667	2014-03-01	Indoor	Indoor resting catch	06:30 to 10:00	318	Extracted DNA	Female	-20 freezer	Wild caught adult	Qiagen DNeasy	Extracted DNA		Qiagen DNeasy	154.6	fun	STD	36.51	36	36	36.85	36	36	36.51	36	36	34.88	35	36	0.941	0.01843	1.181	1406.54	F		PASS	PASS	PASS	PASS	PASS	PASS	1231-VO-MULTI-WONDJI-VMF00043	Ashanti Region,
VBS17250	Charles Wondji	Ghana	Obuasi	2014	3	5.93333	-1.61667	2014-03-01	Indoor	Indoor resting catch	06:30 to 10:00	323	Extracted DNA	Female	-20 freezer	Wild caught adult	Qiagen DNeasy	Extracted DNA		Qiagen DNeasy	155.1	fun	STD	108.1	110	111	109.5	111	111	107.75	110	111	102.78	108	111	0.952	0.0185	1.032	4333.77	F		PASS	PASS	PASS	PASS	PASS	PASS	1231-VO-MULTI-WONDJI-VMF00043	Ashanti Region,
VBS17251	Charles Wondji	Ghana	Obuasi	2014	3	5.93333	-1.61667	2014-03-01	Indoor	Indoor resting catch	06:30 to 10:00	333	Extracted DNA	Female	-20 freezer	Wild caught adult	Qiagen DNeasy	Extracted DNA		Qiagen DNeasy	168	fun	STD	42.81	42	43	43.1	43	43	42.8	42	43	41.44	41	42	0.945	0.01845	1.527	2779.67	F		PASS	PASS	PASS	PASS	PASS	PASS	1231-VO-MULTI-WONDJI-VMF00043	Ashanti Region,
VBS17252	Charles Wondji	Ghana	Obuasi	2014	3	5.93333	-1.61667	2014-03-01	Indoor	Indoor resting catch	06:30 to 10:00	334	Extracted DNA	Female	-20 freezer	Wild caught adult	Qiagen DNeasy	Extracted DNA		Qiagen DNeasy	210.9	fun	STD	35.31	35	35	35.68	35	35	35.36	35	35	33.29	34	35	0.942	0.01849	1.679	2467.85	F		PASS	PASS	PASS	PASS	PASS	PASS	1231-VO-MULTI-WONDJI-VMF00043	Ashanti Region,
VBS17253	Charles Wondji	Ghana	Obuasi	2014	3	5.93333	-1.61667	2014-03-01	Indoor	Indoor resting catch	06:30 to 10:00	343	Extracted DNA	Female	-20 freezer	Wild caught adult	Qiagen DNeasy	Extracted DNA		Qiagen DNeasy	129.4	fun	STD	43.89	44	44	44.28	44	44	44.01	44	44	41.56	42	43	0.944	0.01841	0.956	1324.25	F		PASS	PASS	PASS	PASS	PASS	PASS	1231-VO-MULTI-WONDJI-VMF00043	Ashanti Region,
VBS17255	Charles Wondji	Ghana	Obuasi	2014	3	5.93333	-1.61667	2014-03-01	Indoor	Indoor resting catch	06:30 to 10:00	351	Extracted DNA	Female	-20 freezer	Wild caught adult	Qiagen DNeasy	Extracted DNA		Qiagen DNeasy	154.3	fun	STD	36.74	36	36	37.08	37	37	36.78	36	36	34.94	35	36	0.941	0.01865	1.402	1746.7	F		PASS	PASS	PASS	PASS	PASS	PASS	1231-VO-MULTI-WONDJI-VMF00043	Ashanti Region,
VBS17256	Charles Wondji	Ghana	Obuasi	2014	3	5.93333	-1.61667	2014-03-01	Indoor	Indoor resting catch	06:30 to 10:00	362	Extracted DNA	Female	-20 freezer	Wild caught adult	Qiagen DNeasy	Extracted DNA		Qiagen DNeasy	137.7	fun	STD	37.66	37	37	37.96	38	38	37.79	37	37	35.69	36	37	0.942	0.01874	1.119	1387.35	F		PASS	PASS	PASS	PASS	PASS	PASS	1231-VO-MULTI-WONDJI-VMF00043	Ashanti Region,
VBS17258	Charles Wondji	Ghana	Obuasi	2014	3	5.93333	-1.61667	2014-03-01	Indoor	Indoor resting catch	06:30 to 10:00	366	Extracted DNA	Female	-20 freezer	Wild caught adult	Qiagen DNeasy	Extracted DNA		Qiagen DNeasy	116.3	fun	STD	37.59	37	37	37.96	38	37	37.61	37	37	35.72	36	37	0.942	0.0184	1.566	2388.56	F		PASS	PASS	PASS	PASS	PASS	PASS	1231-VO-MULTI-WONDJI-VMF00043	Ashanti Region,
VBS17259	Charles Wondji	Ghana	Obuasi	2014	3	5.93333	-1.61667	2014-03-01	Indoor	Indoor resting catch	06:30 to 10:00	376	Extracted DNA	Female	-20 freezer	Wild caught adult	Qiagen DNeasy	Extracted DNA		Qiagen DNeasy	140.2	fun	STD	20.41	20	20	20.57	20	20	20.4	20	20	19.69	19	19	0.936	0.01847	2.2	1845.59	F		PASS	PASS	PASS	PASS	PASS	PASS	1231-VO-MULTI-WONDJI-VMF00043	Ashanti Region,
VBS17260	Charles Wondji	Ghana	Obuasi	2014	3	5.93333	-1.61667	2014-03-01	Indoor	Indoor resting catch	06:30 to 10:00	409	Extracted DNA	Female	-20 freezer	Wild caught adult	Qiagen DNeasy	Extracted DNA		Qiagen DNeasy	100.9	fun	STD	39.93	39	40	40.26	40	40	39.9	39	39	38.46	38	39	0.945	0.01846	3.189	7959.71	F		PASS	PASS	PASS	PASS	PASS	PASS	1231-VO-MULTI-WONDJI-VMF00043	Ashanti Region,
VBS17265	Charles Wondji	Ghana	Obuasi	2014	3	5.93333	-1.61667	2014-03-01	Indoor	Indoor resting catch	06:30 to 10:00	207	Extracted DNA	Female	-20 freezer	Wild caught adult	Qiagen DNeasy	Extracted DNA		Qiagen DNeasy	148.4	fun	STD	28.4	28	28	28.65	28	28	28.42	28	28	27.12	27	28	0.938	0.01871	1.765	1957.05	F		PASS	PASS	PASS	PASS	PASS	PASS	1231-VO-MULTI-WONDJI-VMF00043	Ashanti Region,
VBS17267	Charles Wondji	Ghana	Obuasi	2014	3	5.93333	-1.61667	2014-03-01	Indoor	Indoor resting catch	06:30 to 10:00	230	Extracted DNA	Female	-20 freezer	Wild caught adult	Qiagen DNeasy	Extracted DNA		Qiagen DNeasy	73.1	fun	STD	35.54	35	35	35.77	35	35	35.46	35	35	34.77	34	35	0.94	0.0188	1.259	1468.8	F		PASS	PASS	PASS	PASS	PASS	PASS	1231-VO-MULTI-WONDJI-VMF00043	Ashanti Region,
VBS17270	Charles Wondji	Ghana	Obuasi	2014	3	5.93333	-1.61667	2014-03-01	Indoor	Indoor resting catch	06:30 to 10:00	263	Extracted DNA	Female	-20 freezer	Wild caught adult	Qiagen DNeasy	Extracted DNA		Qiagen DNeasy	116.3	fun	STD	31.81	31	31	31.96	31	31	31.95	31	31	30.54	30	31	0.94	0.01873	1.205	1272.72	F		PASS	PASS	PASS	PASS	PASS	PASS	1231-VO-MULTI-WONDJI-VMF00043	Ashanti Region,
VBS17273	Charles Wondji	Ghana	Obuasi	2014	3	5.93333	-1.61667	2014-03-01	Indoor	Indoor resting catch	06:30 to 10:00	300	Extracted DNA	Female	-20 freezer	Wild caught adult	Qiagen DNeasy	Extracted DNA		Qiagen DNeasy	82.2	fun	STD	29.9	29	29	30.04	29	29	29.83	29	29	29.52	29	29	0.94	0.01865	1.783	1960.04	F		PASS	PASS	PASS	PASS	PASS	PASS	1231-VO-MULTI-WONDJI-VMF00043	Ashanti Region,
VBS17275	Charles Wondji	Ghana	Obuasi	2014	3	5.93333	-1.61667	2014-03-01	Indoor	Indoor resting catch	06:30 to 10:00	368	Extracted DNA	Female	-20 freezer	Wild caught adult	Qiagen DNeasy	Extracted DNA		Qiagen DNeasy	213.3	fun	STD	42.69	42	42	43.07	43	43	42.71	42	42	40.79	41	42	0.944	0.01843	1.45	2409.64	F		PASS	PASS	PASS	PASS	PASS	PASS	1231-VO-MULTI-WONDJI-VMF00043	Ashanti Region,
VBS17277	Charles Wondji	Ghana	Obuasi	2014	3	5.93333	-1.61667	2014-03-01	Indoor	Indoor resting catch	06:30 to 10:00	390	Extracted DNA	Female	-20 freezer	Wild caught adult	Qiagen DNeasy	Extracted DNA		Qiagen DNeasy	155.8	fun	STD	42.5	42	42	42.99	43	43	42.44	42	42	40.4	41	42	0.946	0.01839	1.986	4233.41	F		PASS	PASS	PASS	PASS	PASS	PASS	1231-VO-MULTI-WONDJI-VMF00043	Ashanti Region,
VBS17278	Charles Wondji	Ghana	Obuasi	2014	3	5.93333	-1.61667	2014-03-01	Indoor	Indoor resting catch	06:30 to 10:00	393	Extracted DNA	Female	-20 freezer	Wild caught adult	Qiagen DNeasy	Extracted DNA		Qiagen DNeasy	223.8	fun	STD	37.35	37	37	37.64	37	37	37.5	37	37	35.38	35	36	0.942	0.01873	1.067	1250.3	F		PASS	PASS	PASS	PASS	PASS	PASS	1231-VO-MULTI-WONDJI-VMF00043	Ashanti Region,
VBS17282	Charles Wondji	Ghana	Obuasi	2014	3	5.93333	-1.61667	2014-03-01	Indoor	Indoor resting catch	06:30 to 10:00	144	Extracted DNA	Female	-20 freezer	Wild caught adult	Qiagen DNeasy	Extracted DNA		Qiagen DNeasy	164.4	Rivulorum	STD	43.29	43	43	43.65	43	43	43.36	43	43	41.22	41	42	0.944	0.01865	1.239	1715.37	F		PASS	PASS	PASS	PASS	PASS	PASS	1231-VO-MULTI-WONDJI-VMF00043	Ashanti Region,
VBS17283	Charles Wondji	Ghana	Obuasi	2014	3	5.93333	-1.61667	2014-03-01	Indoor	Indoor resting catch	06:30 to 10:00	20	Extracted DNA	Female	-20 freezer	Wild caught adult	Qiagen DNeasy	Extracted DNA		Qiagen DNeasy	222.6	fun/riv?/par?	STD	13.82	13	13	13.87	13	13	13.81	13	13	13.59	13	13	0.932	0.01906	3.127	2055.44	F		PASS	PASS	PASS	PASS	PASS	PASS	1231-VO-MULTI-WONDJI-VMF00043	Ashanti Region,
VBS17286	Charles Wondji	Ghana	Obuasi	2014	3	5.93333	-1.61667	2014-03-01	Indoor	Indoor resting catch	06:30 to 10:00	33	Extracted DNA	Female	-20 freezer	Wild caught adult	Qiagen DNeasy	Extracted DNA		Qiagen DNeasy	216	fun	STD	38.05	38	38	38.24	38	38	38.21	38	38	36.45	36	37	0.941	0.01884	0.969	1098.29	F		PASS	PASS	PASS	PASS	PASS	PASS	1231-VO-MULTI-WONDJI-VMF00043	Ashanti Region,
VBS17288	Charles Wondji	Ghana	Obuasi	2014	3	5.93333	-1.61667	2014-03-01	Indoor	Indoor resting catch	06:30 to 10:00	35	Extracted DNA	Female	-20 freezer	Wild caught adult	Qiagen DNeasy	Extracted DNA		Qiagen DNeasy	191.2	fun	STD	43.62	43	44	44.05	44	44	43.64	43	44	41.49	42	43	0.943	0.01847	1.299	2061.76	F		PASS	PASS	PASS	PASS	PASS	PASS	1231-VO-MULTI-WONDJI-VMF00043	Ashanti Region,
VBS17289	Charles Wondji	Ghana	Obuasi	2014	3	5.93333	-1.61667	2014-03-01	Indoor	Indoor resting catch	06:30 to 10:00	28	Extracted DNA	Female	-20 freezer	Wild caught adult	Qiagen DNeasy	Extracted DNA		Qiagen DNeasy	267.2	fun	STD	34.32	34	34	34.58	34	34	34.33	34	34	33.07	33	34	0.942	0.0184	1.46	1990.13	F		PASS	PASS	PASS	PASS	PASS	PASS	1231-VO-MULTI-WONDJI-VMF00043	Ashanti Region,
VBS17290	Charles Wondji	Malawi	Chikwawa	2014	-1	-16.0167	34.7893	2014-01-01	Indoor	Indoor resting catch	06:30 to 10:00	192	Extracted DNA	Female	-20 freezer	Wild caught adult	Qiagen DNeasy	Extracted DNA		Qiagen DNeasy	68.9	fun	STD	23.67	23	23	23.71	23	23	23.74	23	23	23.26	22	22	0.942	0.01735	3.304	4846.08	F		PASS	PASS	PASS	PASS	PASS	PASS	1231-VO-MULTI-WONDJI-VMF00043	Southern Region, Chikwawa
VBS17316	Charles Wondji	Malawi	Chikwawa	2014	-1	-16.0167	34.7893	2014-01-01	Indoor	Indoor resting catch	06:30 to 10:00	98	Extracted DNA	Female	-20 freezer	Wild caught adult	Qiagen DNeasy	Extracted DNA		Qiagen DNeasy	180.6	fun	STD	102.97	104	105	104.13	105	105	102.97	104	105	97.45	102	105	0.952	0.0178	0.997	3441.46	F		PASS	PASS	PASS	PASS	PASS	PASS	1231-VO-MULTI-WONDJI-VMF00043	Southern Region, Chikwawa
VBS17317	Charles Wondji	Malawi	Chikwawa	2014	-1	-16.0167	34.7893	2014-01-01	Indoor	Indoor resting catch	06:30 to 10:00	100	Extracted DNA	Female	-20 freezer	Wild caught adult	Qiagen DNeasy	Extracted DNA		Qiagen DNeasy	66.4	fun	STD	33.96	33	33	34.33	34	33	34.01	33	33	32.04	32	33	0.94	0.01851	1.372	2103.81	F		PASS	PASS	PASS	PASS	PASS	PASS	1231-VO-MULTI-WONDJI-VMF00043	Southern Region, Chikwawa
VBS17318	Charles Wondji	Malawi	Chikwawa	2014	-1	-16.0167	34.7893	2014-01-01	Indoor	Indoor resting catch	06:30 to 10:00	102	Extracted DNA	Female	-20 freezer	Wild caught adult	Qiagen DNeasy	Extracted DNA		Qiagen DNeasy	98	fun	STD	32.46	32	32	32.7	32	32	32.46	32	32	31.29	31	32	0.942	0.01831	1.299	1639.99	F		PASS	PASS	PASS	PASS	PASS	PASS	1231-VO-MULTI-WONDJI-VMF00043	Southern Region, Chikwawa
VBS17319	Charles Wondji	Malawi	Chikwawa	2014	-1	-16.0167	34.7893	2014-01-01	Indoor	Indoor resting catch	06:30 to 10:00	103	Extracted DNA	Female	-20 freezer	Wild caught adult	Qiagen DNeasy	Extracted DNA		Qiagen DNeasy	150.7	fun	STD	43.86	44	44	44.28	44	44	43.86	43	44	41.86	42	43	0.945	0.01796	1.314	1836.22	F		PASS	PASS	PASS	PASS	PASS	PASS	1231-VO-MULTI-WONDJI-VMF00043	Southern Region, Chikwawa
VBS17320	Charles Wondji	Malawi	Chikwawa	2014	-1	-16.0167	34.7893	2014-01-01	Indoor	Indoor resting catch	06:30 to 10:00	104	Extracted DNA	Female	-20 freezer	Wild caught adult	Qiagen DNeasy	Extracted DNA		Qiagen DNeasy	78.3	fun	STD	37.24	37	37	37.56	37	37	37.34	37	37	35.3	36	37	0.94	0.01865	1.174	1804.15	F		PASS	PASS	PASS	PASS	PASS	PASS	1231-VO-MULTI-WONDJI-VMF00043	Southern Region, Chikwawa
VBS17323	Charles Wondji	Malawi	Chikwawa	2014	-1	-16.0167	34.7893	2014-01-01	Indoor	Indoor resting catch	06:30 to 10:00	119	Extracted DNA	Female	-20 freezer	Wild caught adult	Qiagen DNeasy	Extracted DNA		Qiagen DNeasy	83.1	fun	STD	11.75	11	11	11.8	11	11	11.73	11	10	11.54	11	10	0.926	0.0194	2.597	1548.3	F		PASS	PASS	PASS	PASS	PASS	PASS	1231-VO-MULTI-WONDJI-VMF00043	Southern Region, Chikwawa
VBS17326	Charles Wondji	Malawi	Chikwawa	2014	-1	-16.0167	34.7893	2014-01-01	Indoor	Indoor resting catch	06:30 to 10:00	165	Extracted DNA	Female	-20 freezer	Wild caught adult	Qiagen DNeasy	Extracted DNA		Qiagen DNeasy	139.5	fun	STD	39.19	39	39	39.66	39	39	39.1	39	39	37.27	37	38	0.942	0.01851	1.295	2396.46	F		PASS	PASS	PASS	PASS	PASS	PASS	1231-VO-MULTI-WONDJI-VMF00043	Southern Region, Chikwawa
VBS17327	Charles Wondji	Malawi	Chikwawa	2014	-1	-16.0167	34.7893	2014-01-01	Indoor	Indoor resting catch	06:30 to 10:00	168	Extracted DNA	Female	-20 freezer	Wild caught adult	Qiagen DNeasy	Extracted DNA		Qiagen DNeasy	222.6	fun	STD	25.76	25	25	25.93	25	25	25.78	25	25	24.88	24	25	0.94	0.01765	1.696	1666.64	F		PASS	PASS	PASS	PASS	PASS	PASS	1231-VO-MULTI-WONDJI-VMF00043	Southern Region, Chikwawa
VBS17328	Charles Wondji	Malawi	Chikwawa	2014	-1	-16.0167	34.7893	2014-01-01	Indoor	Indoor resting catch	06:30 to 10:00	170	Extracted DNA	Female	-20 freezer	Wild caught adult	Qiagen DNeasy	Extracted DNA		Qiagen DNeasy	161.2	fun	STD	32.12	32	32	32.43	32	32	32.17	32	32	30.44	30	31	0.941	0.01811	1.536	2140.22	F		PASS	PASS	PASS	PASS	PASS	PASS	1231-VO-MULTI-WONDJI-VMF00043	Southern Region, Chikwawa
VBS17329	Charles Wondji	Malawi	Chikwawa	2014	-1	-16.0167	34.7893	2014-01-01	Indoor	Indoor resting catch	06:30 to 10:00	172	Extracted DNA	Female	-20 freezer	Wild caught adult	Qiagen DNeasy	Extracted DNA		Qiagen DNeasy	169.7	fun	STD	33.14	33	33	33.48	33	33	33.1	33	32	31.63	32	32	0.941	0.01808	1.194	1410.93	F		PASS	PASS	PASS	PASS	PASS	PASS	1231-VO-MULTI-WONDJI-VMF00043	Southern Region, Chikwawa
VBS17330	Charles Wondji	Malawi	Chikwawa	2014	-1	-16.0167	34.7893	2014-01-01	Indoor	Indoor resting catch	06:30 to 10:00	174	Extracted DNA	Female	-20 freezer	Wild caught adult	Qiagen DNeasy	Extracted DNA		Qiagen DNeasy	145.1	fun	STD	33.83	33	33	34.11	34	33	33.88	33	33	32.3	32	33	0.941	0.01836	1.198	1614.35	F		PASS	PASS	PASS	PASS	PASS	PASS	1231-VO-MULTI-WONDJI-VMF00043	Southern Region, Chikwawa
VBS17331	Charles Wondji	Malawi	Chikwawa	2014	-1	-16.0167	34.7893	2014-01-01	Indoor	Indoor resting catch	06:30 to 10:00	175	Extracted DNA	Female	-20 freezer	Wild caught adult	Qiagen DNeasy	Extracted DNA		Qiagen DNeasy	127.3	fun	STD	31.6	31	31	31.84	31	31	31.64	31	31	30.31	30	30	0.943	0.0177	1.906	2423.85	F		PASS	PASS	PASS	PASS	PASS	PASS	1231-VO-MULTI-WONDJI-VMF00043	Southern Region, Chikwawa
VBS17332	Charles Wondji	Malawi	Chikwawa	2014	-1	-16.0167	34.7893	2014-01-01	Indoor	Indoor resting catch	06:30 to 10:00	176	Extracted DNA	Female	-20 freezer	Wild caught adult	Qiagen DNeasy	Extracted DNA		Qiagen DNeasy	122.1	fun	STD	41.63	41	41	41.86	41	41	41.72	41	41	40.18	40	41	0.946	0.01806	1.489	2340.56	F		PASS	PASS	PASS	PASS	PASS	PASS	1231-VO-MULTI-WONDJI-VMF00043	Southern Region, Chikwawa
VBS17333	Charles Wondji	Malawi	Chikwawa	2014	-1	-16.0167	34.7893	2014-01-01	Indoor	Indoor resting catch	06:30 to 10:00	179	Extracted DNA	Female	-20 freezer	Wild caught adult	Qiagen DNeasy	Extracted DNA		Qiagen DNeasy	145.3	fun	STD	36.66	36	36	37.05	37	36	36.57	36	36	35.09	35	35	0.941	0.01848	1.102	1745.69	F		PASS	PASS	PASS	PASS	PASS	PASS	1231-VO-MULTI-WONDJI-VMF00043	Southern Region, Chikwawa
VBS17334	Charles Wondji	Malawi	Chikwawa	2014	-1	-16.0167	34.7893	2014-01-01	Indoor	Indoor resting catch	06:30 to 10:00	183	Extracted DNA	Female	-20 freezer	Wild caught adult	Qiagen DNeasy	Extracted DNA		Qiagen DNeasy	107.9	fun	STD	32.29	32	32	32.43	32	32	32.32	32	31	31.49	31	31	0.944	0.01764	1.207	1440.37	F		PASS	PASS	PASS	PASS	PASS	PASS	1231-VO-MULTI-WONDJI-VMF00043	Southern Region, Chikwawa
VBS17335	Charles Wondji	Malawi	Chikwawa	2014	-1	-16.0167	34.7893	2014-01-01	Indoor	Indoor resting catch	06:30 to 10:00	186	Extracted DNA	Female	-20 freezer	Wild caught adult	Qiagen DNeasy	Extracted DNA		Qiagen DNeasy	102.7	fun	STD	39.04	39	39	39.58	39	39	39.09	39	39	36.25	36	37	0.946	0.01788	3.64	8552.77	F		PASS	PASS	PASS	PASS	PASS	PASS	1231-VO-MULTI-WONDJI-VMF00043	Southern Region, Chikwawa
VBS17339	Charles Wondji	Malawi	Chikwawa	2014	-1	-16.0167	34.7893	2014-01-01	Indoor	Indoor resting catch	06:30 to 10:00	182	Extracted DNA	Female	-20 freezer	Wild caught adult	Qiagen DNeasy	Extracted DNA		Qiagen DNeasy	95.2	fun	STD	39.24	38	38	39.45	39	38	39.59	39	39	36.84	36	37	0.946	0.01791	1.744	2562.65	F		PASS	PASS	PASS	PASS	PASS	PASS	1231-VO-MULTI-WONDJI-VMF00043	Southern Region, Chikwawa
VBS17342	Charles Wondji	Mozambique	Palmeira	2016	4	-25.2553	32.8728	2016-04-01	Indoor	Indoor resting catch	06:30 to 10:00	4	Extracted DNA	Female	-20 freezer	Wild caught adult	Qiagen DNeasy	Extracted DNA		Qiagen DNeasy	132.2	fun	STD	24.4	24	23	24.52	24	24	24.39	23	23	23.87	23	23	0.939	0.01807	1.635	1688.6	F		PASS	PASS	PASS	PASS	PASS	PASS	1231-VO-MULTI-WONDJI-VMF00043	Maputo, Manhica
VBS17345	Charles Wondji	Mozambique	Palmeira	2016	4	-25.2553	32.8728	2016-04-01	Indoor	Indoor resting catch	06:30 to 10:00	9	Extracted DNA	Female	-20 freezer	Wild caught adult	Qiagen DNeasy	Extracted DNA		Qiagen DNeasy	111.8	fun	STD	28.86	28	28	28.97	29	28	28.93	28	28	28.11	28	28	0.94	0.01802	1.464	1762.98	F		PASS	PASS	PASS	PASS	PASS	PASS	1231-VO-MULTI-WONDJI-VMF00043	Maputo, Manhica
VBS17346	Charles Wondji	Mozambique	Palmeira	2016	4	-25.2553	32.8728	2016-04-01	Indoor	Indoor resting catch	06:30 to 10:00	12	Extracted DNA	Female	-20 freezer	Wild caught adult	Qiagen DNeasy	Extracted DNA		Qiagen DNeasy	73.4	fun	STD	37.65	37	37	38	38	38	37.6	37	37	36.19	36	37	0.941	0.01874	1.55	3090.32	F		PASS	PASS	PASS	PASS	PASS	PASS	1231-VO-MULTI-WONDJI-VMF00043	Maputo, Manhica
VBS17347	Charles Wondji	Mozambique	Palmeira	2016	4	-25.2553	32.8728	2016-04-01	Indoor	Indoor resting catch	06:30 to 10:00	13	Extracted DNA	Female	-20 freezer	Wild caught adult	Qiagen DNeasy	Extracted DNA		Qiagen DNeasy	99.7	fun	STD	24.13	23	23	24.27	24	23	24.05	23	23	23.81	23	23	0.936	0.01855	1.638	1727.25	F		PASS	PASS	PASS	PASS	PASS	PASS	1231-VO-MULTI-WONDJI-VMF00043	Maputo, Manhica
VBS17348	Charles Wondji	Mozambique	Palmeira	2016	4	-25.2553	32.8728	2016-04-01	Indoor	Indoor resting catch	06:30 to 10:00	15	Extracted DNA	Female	-20 freezer	Wild caught adult	Qiagen DNeasy	Extracted DNA		Qiagen DNeasy	104.8	fun	STD	35.85	35	35	36.13	36	36	35.77	35	35	34.86	35	35	0.941	0.01852	1.318	2038.63	F		PASS	PASS	PASS	PASS	PASS	PASS	1231-VO-MULTI-WONDJI-VMF00043	Maputo, Manhica
VBS17349	Charles Wondji	Mozambique	Palmeira	2016	4	-25.2553	32.8728	2016-04-01	Indoor	Indoor resting catch	06:30 to 10:00	18	Extracted DNA	Female	-20 freezer	Wild caught adult	Qiagen DNeasy	Extracted DNA		Qiagen DNeasy	142.9	fun	STD	27.8	27	27	27.97	27	27	27.84	27	27	26.77	26	27	0.938	0.01848	1.449	1817.68	F		PASS	PASS	PASS	PASS	PASS	PASS	1231-VO-MULTI-WONDJI-VMF00043	Maputo, Manhica
VBS17351	Charles Wondji	Mozambique	Palmeira	2016	4	-25.2553	32.8728	2016-04-01	Indoor	Indoor resting catch	06:30 to 10:00	23	Extracted DNA	Female	-20 freezer	Wild caught adult	Qiagen DNeasy	Extracted DNA		Qiagen DNeasy	159.4	fun	STD	18.94	18	18	19.02	18	18	18.99	18	18	18.4	18	18	0.937	0.01843	3.571	4167.84	F		PASS	PASS	PASS	PASS	PASS	PASS	1231-VO-MULTI-WONDJI-VMF00043	Maputo, Manhica
VBS17353	Charles Wondji	Mozambique	Palmeira	2016	4	-25.2553	32.8728	2016-04-01	Indoor	Indoor resting catch	06:30 to 10:00	25	Extracted DNA	Female	-20 freezer	Wild caught adult	Qiagen DNeasy	Extracted DNA		Qiagen DNeasy	99.2	fun	STD	35.27	35	35	35.61	35	35	35.29	35	35	33.61	34	35	0.943	0.01833	1.652	2245.38	F		PASS	PASS	PASS	PASS	PASS	PASS	1231-VO-MULTI-WONDJI-VMF00043	Maputo, Manhica
VBS17355	Charles Wondji	Mozambique	Palmeira	2016	4	-25.2553	32.8728	2016-04-01	Indoor	Indoor resting catch	06:30 to 10:00	27	Extracted DNA	Female	-20 freezer	Wild caught adult	Qiagen DNeasy	Extracted DNA		Qiagen DNeasy	124.6	fun	STD	38.06	38	38	38.34	38	38	38.04	37	38	36.83	37	37	0.942	0.01868	1.383	2185.22	F		PASS	PASS	PASS	PASS	PASS	PASS	1231-VO-MULTI-WONDJI-VMF00043	Maputo, Manhica
VBS17356	Charles Wondji	Mozambique	Palmeira	2016	4	-25.2553	32.8728	2016-04-01	Indoor	Indoor resting catch	06:30 to 10:00	28	Extracted DNA	Female	-20 freezer	Wild caught adult	Qiagen DNeasy	Extracted DNA		Qiagen DNeasy	157.4	fun	STD	27.02	26	26	27.22	27	26	27.03	26	26	26.04	26	26	0.939	0.01835	1.685	1808.53	F		PASS	PASS	PASS	PASS	PASS	PASS	1231-VO-MULTI-WONDJI-VMF00043	Maputo, Manhica
VBS17361	Charles Wondji	Mozambique	Palmeira	2016	4	-25.2553	32.8728	2016-04-01	Indoor	Indoor resting catch	06:30 to 10:00	33	Extracted DNA	Female	-20 freezer	Wild caught adult	Qiagen DNeasy	Extracted DNA		Qiagen DNeasy	96.4	fun	STD	31.9	31	31	32.06	32	31	31.97	31	31	30.89	30	31	0.941	0.01806	1.529	2044.81	F		PASS	PASS	PASS	PASS	PASS	PASS	1231-VO-MULTI-WONDJI-VMF00043	Maputo, Manhica
VBS17362	Charles Wondji	Mozambique	Palmeira	2016	4	-25.2553	32.8728	2016-04-01	Indoor	Indoor resting catch	06:30 to 10:00	34	Extracted DNA	Female	-20 freezer	Wild caught adult	Qiagen DNeasy	Extracted DNA		Qiagen DNeasy	59.1	fun	LI	21.03	20	19	21.02	20	20	20.88	20	19	21.62	20	20	0.937	0.01846	2.235	1880.61	F		PASS	PASS	PASS	PASS	PASS	PASS	1231-VO-MULTI-WONDJI-VMF00043	Maputo, Manhica
VBS17364	Charles Wondji	Mozambique	Palmeira	2016	4	-25.2553	32.8728	2016-04-01	Indoor	Indoor resting catch	06:30 to 10:00	37	Extracted DNA	Female	-20 freezer	Wild caught adult	Qiagen DNeasy	Extracted DNA		Qiagen DNeasy	111.6	fun	STD	26.6	26	26	26.83	26	26	26.56	26	26	25.73	25	26	0.94	0.01809	2.003	2079.27	F		PASS	PASS	PASS	PASS	PASS	PASS	1231-VO-MULTI-WONDJI-VMF00043	Maputo, Manhica
VBS17370	Charles Wondji	Mozambique	Palmeira	2016	4	-25.2553	32.8728	2016-04-01	Indoor	Indoor resting catch	06:30 to 10:00	51	Extracted DNA	Female	-20 freezer	Wild caught adult	Qiagen DNeasy	Extracted DNA		Qiagen DNeasy	145.9	fun	STD	21.86	21	21	22.04	21	21	21.79	21	21	21.27	21	21	0.936	0.01852	2.14	2179.42	F		PASS	PASS	PASS	PASS	PASS	PASS	1231-VO-MULTI-WONDJI-VMF00043	Maputo, Manhica
VBS17371	Charles Wondji	Mozambique	Palmeira	2016	4	-25.2553	32.8728	2016-04-01	Indoor	Indoor resting catch	06:30 to 10:00	53	Extracted DNA	Female	-20 freezer	Wild caught adult	Qiagen DNeasy	Extracted DNA		Qiagen DNeasy	153.9	fun	STD	36.46	36	36	36.75	36	36	36.36	36	36	35.5	35	36	0.941	0.0188	1.345	2308.51	F		PASS	PASS	PASS	PASS	PASS	PASS	1231-VO-MULTI-WONDJI-VMF00043	Maputo, Manhica
VBS17373	Charles Wondji	Mozambique	Palmeira	2016	4	-25.2553	32.8728	2016-04-01	Indoor	Indoor resting catch	06:30 to 10:00	55	Extracted DNA	Female	-20 freezer	Wild caught adult	Qiagen DNeasy	Extracted DNA		Qiagen DNeasy	32.3	fun	LI	28.19	27	27	28.35	28	27	28.18	27	27	27.47	27	27	0.937	0.01804	1.46	1739.84	F		PASS	PASS	PASS	PASS	PASS	PASS	1231-VO-MULTI-WONDJI-VMF00043	Maputo, Manhica
VBS17374	Charles Wondji	Mozambique	Palmeira	2016	4	-25.2553	32.8728	2016-04-01	Indoor	Indoor resting catch	06:30 to 10:00	56	Extracted DNA	Female	-20 freezer	Wild caught adult	Qiagen DNeasy	Extracted DNA		Qiagen DNeasy	68.5	fun	STD	21.65	21	21	21.77	21	21	21.62	21	21	21.23	20	20	0.936	0.01835	1.788	1482.33	F		PASS	PASS	PASS	PASS	PASS	PASS	1231-VO-MULTI-WONDJI-VMF00043	Maputo, Manhica
VBS17378	Charles Wondji	Mozambique	Palmeira	2016	4	-25.2553	32.8728	2016-04-01	Indoor	Indoor resting catch	06:30 to 10:00	61	Extracted DNA	Female	-20 freezer	Wild caught adult	Qiagen DNeasy	Extracted DNA		Qiagen DNeasy	42.5	fun	LI	33.78	33	33	33.98	33	33	33.7	33	33	33.16	32	33	0.939	0.01842	1.361	1484.56	F		PASS	PASS	PASS	PASS	PASS	PASS	1231-VO-MULTI-WONDJI-VMF00043	Maputo, Manhica
VBS17380	Charles Wondji	Mozambique	Palmeira	2016	4	-25.2553	32.8728	2016-04-01	Indoor	Indoor resting catch	06:30 to 10:00	63	Extracted DNA	Female	-20 freezer	Wild caught adult	Qiagen DNeasy	Extracted DNA		Qiagen DNeasy	97.8	fun	STD	16.56	16	15	16.62	16	15	16.54	16	15	16.35	15	15	0.932	0.01872	3.567	3088.98	F		PASS	PASS	PASS	PASS	PASS	PASS	1231-VO-MULTI-WONDJI-VMF00043	Maputo, Manhica
VBS17387	Charles Wondji	Mozambique	Palmeira	2016	4	-25.2553	32.8728	2016-04-01	Indoor	Indoor resting catch	06:30 to 10:00	73	Extracted DNA	Female	-20 freezer	Wild caught adult	Qiagen DNeasy	Extracted DNA		Qiagen DNeasy	148.5	fun	STD	37.69	37	37	37.89	37	37	37.51	37	37	37.42	36	37	0.941	0.01862	1.334	2050.81	F		PASS	PASS	PASS	PASS	PASS	PASS	1231-VO-MULTI-WONDJI-VMF00043	Maputo, Manhica
VBS17388	Charles Wondji	Mozambique	Palmeira	2016	4	-25.2553	32.8728	2016-04-01	Indoor	Indoor resting catch	06:30 to 10:00	76	Extracted DNA	Female	-20 freezer	Wild caught adult	Qiagen DNeasy	Extracted DNA		Qiagen DNeasy	126.7	fun	STD	38.86	38	38	39.09	39	38	38.92	38	38	37.52	37	38	0.942	0.01807	1.244	1950.96	F		PASS	PASS	PASS	PASS	PASS	PASS	1231-VO-MULTI-WONDJI-VMF00043	Maputo, Manhica
VBS17391	Charles Wondji	Mozambique	Palmeira	2016	4	-25.2553	32.8728	2016-04-01	Indoor	Indoor resting catch	06:30 to 10:00	42	Extracted DNA	Female	-20 freezer	Wild caught adult	Qiagen DNeasy	Extracted DNA		Qiagen DNeasy	85.7	fun	STD	28.63	28	28	28.74	28	28	28.67	28	28	27.89	27	28	0.942	0.01823	2.219	3706.09	F		PASS	PASS	PASS	PASS	PASS	PASS	1231-VO-MULTI-WONDJI-VMF00043	Maputo, Manhica
VBS17394	Charles Wondji	Uganda	Tororo	2014	4	0.75	34.0833	2014-04-01	Indoor	Indoor resting catch	06:30 to 10:00	98	Extracted DNA	Female	-20 freezer	Wild caught adult	Qiagen DNeasy	Extracted DNA		Qiagen DNeasy	123.8	fun	STD	35.23	35	35	35.48	35	35	35.31	35	35	33.73	34	35	0.941	0.01944	1.422	1647.21	F		PASS	PASS	PASS	PASS	PASS	PASS	1231-VO-MULTI-WONDJI-VMF00043	Eastern Region, Tororo
VBS17395	Charles Wondji	Uganda	Tororo	2014	4	0.75	34.0833	2014-04-01	Indoor	Indoor resting catch	06:30 to 10:00	99	Extracted DNA	Female	-20 freezer	Wild caught adult	Qiagen DNeasy	Extracted DNA		Qiagen DNeasy	151.7	fun	STD	37.64	37	37	37.85	37	37	37.69	37	37	36.49	36	37	0.94	0.01915	1.014	1188.78	F		PASS	PASS	PASS	PASS	PASS	PASS	1231-VO-MULTI-WONDJI-VMF00043	Eastern Region, Tororo
VBS17396	Charles Wondji	Uganda	Tororo	2014	4	0.75	34.0833	2014-04-01	Indoor	Indoor resting catch	06:30 to 10:00	100	Extracted DNA	Female	-20 freezer	Wild caught adult	Qiagen DNeasy	Extracted DNA		Qiagen DNeasy	150.3	fun	STD	32.98	32	32	33.18	33	32	33.09	32	32	31.57	31	32	0.938	0.01905	1.133	1276.02	F		PASS	PASS	PASS	PASS	PASS	PASS	1231-VO-MULTI-WONDJI-VMF00043	Eastern Region, Tororo
VBS17397	Charles Wondji	Uganda	Tororo	2014	4	0.75	34.0833	2014-04-01	Indoor	Indoor resting catch	06:30 to 10:00	101	Extracted DNA	Female	-20 freezer	Wild caught adult	Qiagen DNeasy	Extracted DNA		Qiagen DNeasy	207.8	fun	STD	35.92	35	35	36.09	36	36	36.11	35	35	34.39	34	35	0.941	0.01919	1.519	1931.39	F		PASS	PASS	PASS	PASS	PASS	PASS	1231-VO-MULTI-WONDJI-VMF00043	Eastern Region, Tororo
VBS17398	Charles Wondji	Uganda	Tororo	2014	4	0.75	34.0833	2014-04-01	Indoor	Indoor resting catch	06:30 to 10:00	102	Extracted DNA	Female	-20 freezer	Wild caught adult	Qiagen DNeasy	Extracted DNA		Qiagen DNeasy	174.9	fun	STD	35.15	35	35	35.34	35	35	35.27	35	35	33.75	33	34	0.941	0.01922	1.316	1603.82	F		PASS	PASS	PASS	PASS	PASS	PASS	1231-VO-MULTI-WONDJI-VMF00043	Eastern Region, Tororo
VBS17399	Charles Wondji	Uganda	Tororo	2014	4	0.75	34.0833	2014-04-01	Indoor	Indoor resting catch	06:30 to 10:00	103	Extracted DNA	Female	-20 freezer	Wild caught adult	Qiagen DNeasy	Extracted DNA		Qiagen DNeasy	147	fun	STD	36.46	36	36	36.73	36	36	36.53	36	36	34.84	35	36	0.94	0.01914	1.271	1609.21	F		PASS	PASS	PASS	PASS	PASS	PASS	1231-VO-MULTI-WONDJI-VMF00043	Eastern Region, Tororo
VBS17400	Charles Wondji	Uganda	Tororo	2014	4	0.75	34.0833	2014-04-01	Indoor	Indoor resting catch	06:30 to 10:00	106	Extracted DNA	Female	-20 freezer	Wild caught adult	Qiagen DNeasy	Extracted DNA		Qiagen DNeasy	167	fun	STD	34.85	34	34	35.09	35	34	34.95	34	34	33.3	33	34	0.941	0.01917	1.907	2989.22	F		PASS	PASS	PASS	PASS	PASS	PASS	1231-VO-MULTI-WONDJI-VMF00043	Eastern Region, Tororo
VBS17401	Charles Wondji	Uganda	Tororo	2014	4	0.75	34.0833	2014-04-01	Indoor	Indoor resting catch	06:30 to 10:00	107	Extracted DNA	Female	-20 freezer	Wild caught adult	Qiagen DNeasy	Extracted DNA		Qiagen DNeasy	137.2	fun	STD	39.01	39	39	39.34	39	39	38.99	38	39	37.49	38	38	0.94	0.01949	1.489	1925.39	F		PASS	PASS	PASS	PASS	PASS	PASS	1231-VO-MULTI-WONDJI-VMF00043	Eastern Region, Tororo
VBS17402	Charles Wondji	Uganda	Tororo	2014	4	0.75	34.0833	2014-04-01	Indoor	Indoor resting catch	06:30 to 10:00	108	Extracted DNA	Female	-20 freezer	Wild caught adult	Qiagen DNeasy	Extracted DNA		Qiagen DNeasy	194.8	fun	STD	39.46	39	39	39.73	39	39	39.67	39	39	37.27	38	39	0.941	0.01909	1.346	1860.69	F		PASS	PASS	PASS	PASS	PASS	PASS	1231-VO-MULTI-WONDJI-VMF00043	Eastern Region, Tororo
VBS17403	Charles Wondji	Uganda	Tororo	2014	4	0.75	34.0833	2014-04-01	Indoor	Indoor resting catch	06:30 to 10:00	109	Extracted DNA	Female	-20 freezer	Wild caught adult	Qiagen DNeasy	Extracted DNA		Qiagen DNeasy	208.1	fun	STD	36.56	36	36	36.81	36	36	36.6	36	36	35.17	35	36	0.941	0.01919	1.506	2003.92	F		PASS	PASS	PASS	PASS	PASS	PASS	1231-VO-MULTI-WONDJI-VMF00043	Eastern Region, Tororo
VBS17404	Charles Wondji	Uganda	Tororo	2014	4	0.75	34.0833	2014-04-01	Indoor	Indoor resting catch	06:30 to 10:00	110	Extracted DNA	Female	-20 freezer	Wild caught adult	Qiagen DNeasy	Extracted DNA		Qiagen DNeasy	176.1	fun	STD	37.42	37	37	37.6	37	37	37.57	37	37	36.02	36	36	0.942	0.01909	1.132	1393.18	F		PASS	PASS	PASS	PASS	PASS	PASS	1231-VO-MULTI-WONDJI-VMF00043	Eastern Region, Tororo
VBS17405	Charles Wondji	Uganda	Tororo	2014	4	0.75	34.0833	2014-04-01	Indoor	Indoor resting catch	06:30 to 10:00	111	Extracted DNA	Female	-20 freezer	Wild caught adult	Qiagen DNeasy	Extracted DNA		Qiagen DNeasy	197.5	fun	STD	40.35	40	40	40.68	40	40	40.44	40	40	38.34	38	40	0.941	0.01931	1.306	1689.77	F		PASS	PASS	PASS	PASS	PASS	PASS	1231-VO-MULTI-WONDJI-VMF00043	Eastern Region, Tororo
VBS17406	Charles Wondji	Uganda	Tororo	2014	4	0.75	34.0833	2014-04-01	Indoor	Indoor resting catch	06:30 to 10:00	112	Extracted DNA	Female	-20 freezer	Wild caught adult	Qiagen DNeasy	Extracted DNA		Qiagen DNeasy	262.4	fun	STD	30.25	29	29	30.3	30	29	30.36	29	29	29.5	28	29	0.939	0.01908	1.328	1571.6	F		PASS	PASS	PASS	PASS	PASS	PASS	1231-VO-MULTI-WONDJI-VMF00043	Eastern Region, Tororo
VBS17407	Charles Wondji	Uganda	Tororo	2014	4	0.75	34.0833	2014-04-01	Indoor	Indoor resting catch	06:30 to 10:00	113	Extracted DNA	Female	-20 freezer	Wild caught adult	Qiagen DNeasy	Extracted DNA		Qiagen DNeasy	212.8	fun	STD	37.77	37	37	38.04	37	37	37.86	37	37	36.13	36	37	0.941	0.01907	1.43	2043.97	F		PASS	PASS	PASS	PASS	PASS	PASS	1231-VO-MULTI-WONDJI-VMF00043	Eastern Region, Tororo
VBS17408	Charles Wondji	Uganda	Tororo	2014	4	0.75	34.0833	2014-04-01	Indoor	Indoor resting catch	06:30 to 10:00	116	Extracted DNA	Female	-20 freezer	Wild caught adult	Qiagen DNeasy	Extracted DNA		Qiagen DNeasy	195.8	fun	STD	38.18	38	38	38.31	38	38	38.36	38	38	36.87	37	37	0.941	0.01914	1.075	1275.07	F		PASS	PASS	PASS	PASS	PASS	PASS	1231-VO-MULTI-WONDJI-VMF00043	Eastern Region, Tororo
VBS17409	Charles Wondji	Uganda	Tororo	2014	4	0.75	34.0833	2014-04-01	Indoor	Indoor resting catch	06:30 to 10:00	118	Extracted DNA	Female	-20 freezer	Wild caught adult	Qiagen DNeasy	Extracted DNA		Qiagen DNeasy	300.6	fun	STD	37.06	36	37	37.19	37	37	37.23	37	37	35.76	35	36	0.942	0.01906	1.181	1465.51	F		PASS	PASS	PASS	PASS	PASS	PASS	1231-VO-MULTI-WONDJI-VMF00043	Eastern Region, Tororo
VBS17410	Charles Wondji	Uganda	Tororo	2014	4	0.75	34.0833	2014-04-01	Indoor	Indoor resting catch	06:30 to 10:00	119	Extracted DNA	Female	-20 freezer	Wild caught adult	Qiagen DNeasy	Extracted DNA		Qiagen DNeasy	203	fun	STD	105.96	108	109	107.08	108	109	106.11	108	109	100.07	105	108	0.949	0.01944	1.11	4428	F		PASS	PASS	PASS	PASS	PASS	PASS	1231-VO-MULTI-WONDJI-VMF00043	Eastern Region, Tororo
VBS17411	Charles Wondji	Uganda	Tororo	2014	4	0.75	34.0833	2014-04-01	Indoor	Indoor resting catch	06:30 to 10:00	120	Extracted DNA	Female	-20 freezer	Wild caught adult	Qiagen DNeasy	Extracted DNA		Qiagen DNeasy	291.6	fun	STD	34.18	34	34	34.31	34	34	34.32	34	33	33.07	32	33	0.939	0.0191	1.473	1844.52	F		PASS	PASS	PASS	PASS	PASS	PASS	1231-VO-MULTI-WONDJI-VMF00043	Eastern Region, Tororo
VBS17412	Charles Wondji	Uganda	Tororo	2014	4	0.75	34.0833	2014-04-01	Indoor	Indoor resting catch	06:30 to 10:00	121	Extracted DNA	Female	-20 freezer	Wild caught adult	Qiagen DNeasy	Extracted DNA		Qiagen DNeasy	238.5	fun	STD	37.01	37	37	37.3	37	37	37.18	37	37	34.97	35	36	0.94	0.01926	1.638	2432.25	F		PASS	PASS	PASS	PASS	PASS	PASS	1231-VO-MULTI-WONDJI-VMF00043	Eastern Region, Tororo
VBS17413	Charles Wondji	Uganda	Tororo	2014	4	0.75	34.0833	2014-04-01	Indoor	Indoor resting catch	06:30 to 10:00	123	Extracted DNA	Female	-20 freezer	Wild caught adult	Qiagen DNeasy	Extracted DNA		Qiagen DNeasy	119.7	fun	STD	33.72	33	33	33.92	33	33	33.77	33	33	32.61	32	33	0.939	0.01921	1.334	1672.27	F		PASS	PASS	PASS	PASS	PASS	PASS	1231-VO-MULTI-WONDJI-VMF00043	Eastern Region, Tororo
VBS17414	Charles Wondji	Uganda	Tororo	2014	4	0.75	34.0833	2014-04-01	Indoor	Indoor resting catch	06:30 to 10:00	124	Extracted DNA	Female	-20 freezer	Wild caught adult	Qiagen DNeasy	Extracted DNA		Qiagen DNeasy	128.8	fun	STD	38.95	39	39	39.17	39	39	39.07	39	39	37.39	37	38	0.941	0.01909	1.059	1342.88	F		PASS	PASS	PASS	PASS	PASS	PASS	1231-VO-MULTI-WONDJI-VMF00043	Eastern Region, Tororo
VBS17415	Charles Wondji	Uganda	Tororo	2014	4	0.75	34.0833	2014-04-01	Indoor	Indoor resting catch	06:30 to 10:00	127	Extracted DNA	Female	-20 freezer	Wild caught adult	Qiagen DNeasy	Extracted DNA		Qiagen DNeasy	136	fun	STD	30.1	29	29	30.19	30	29	30.08	29	29	29.73	29	29	0.939	0.01923	1.714	1957.51	F		PASS	PASS	PASS	PASS	PASS	PASS	1231-VO-MULTI-WONDJI-VMF00043	Eastern Region, Tororo
VBS17416	Charles Wondji	Uganda	Tororo	2014	4	0.75	34.0833	2014-04-01	Indoor	Indoor resting catch	06:30 to 10:00	128	Extracted DNA	Female	-20 freezer	Wild caught adult	Qiagen DNeasy	Extracted DNA		Qiagen DNeasy	171.4	fun	STD	40.18	40	40	40.5	40	40	40.28	40	40	38.25	38	39	0.942	0.01919	1.51	2348.47	F		PASS	PASS	PASS	PASS	PASS	PASS	1231-VO-MULTI-WONDJI-VMF00043	Eastern Region, Tororo
VBS17417	Charles Wondji	Uganda	Tororo	2014	4	0.75	34.0833	2014-04-01	Indoor	Indoor resting catch	06:30 to 10:00	130	Extracted DNA	Female	-20 freezer	Wild caught adult	Qiagen DNeasy	Extracted DNA		Qiagen DNeasy	206.9	fun	STD	35.94	35	35	36.29	36	36	35.92	35	35	34.31	34	35	0.942	0.01873	2.011	2765.62	F		PASS	PASS	PASS	PASS	PASS	PASS	1231-VO-MULTI-WONDJI-VMF00043	Eastern Region, Tororo
VBS17418	Charles Wondji	Uganda	Tororo	2014	4	0.75	34.0833	2014-04-01	Indoor	Indoor resting catch	06:30 to 10:00	131	Extracted DNA	Female	-20 freezer	Wild caught adult	Qiagen DNeasy	Extracted DNA		Qiagen DNeasy	187.4	fun	STD	35.3	35	35	35.56	35	35	35.39	35	35	33.64	33	35	0.939	0.01933	1.074	1303.94	F		PASS	PASS	PASS	PASS	PASS	PASS	1231-VO-MULTI-WONDJI-VMF00043	Eastern Region, Tororo
VBS17419	Charles Wondji	Uganda	Tororo	2014	4	0.75	34.0833	2014-04-01	Indoor	Indoor resting catch	06:30 to 10:00	132	Extracted DNA	Female	-20 freezer	Wild caught adult	Qiagen DNeasy	Extracted DNA		Qiagen DNeasy	119.8	fun	STD	36.07	36	36	36.27	36	36	36.18	35	36	34.7	34	35	0.941	0.01904	1.003	1227.89	F		PASS	PASS	PASS	PASS	PASS	PASS	1231-VO-MULTI-WONDJI-VMF00043	Eastern Region, Tororo
VBS17420	Charles Wondji	Uganda	Tororo	2014	4	0.75	34.0833	2014-04-01	Indoor	Indoor resting catch	06:30 to 10:00	133	Extracted DNA	Female	-20 freezer	Wild caught adult	Qiagen DNeasy	Extracted DNA		Qiagen DNeasy	116.9	fun	STD	42.35	42	42	42.5	42	42	42.58	42	42	40.73	40	42	0.943	0.01908	1.267	1959.69	F		PASS	PASS	PASS	PASS	PASS	PASS	1231-VO-MULTI-WONDJI-VMF00043	Eastern Region, Tororo
VBS17421	Charles Wondji	Uganda	Tororo	2014	4	0.75	34.0833	2014-04-01	Indoor	Indoor resting catch	06:30 to 10:00	135	Extracted DNA	Female	-20 freezer	Wild caught adult	Qiagen DNeasy	Extracted DNA		Qiagen DNeasy	103.1	fun	STD	36.6	36	36	36.66	36	36	36.56	36	36	36.48	36	36	0.94	0.01935	1.204	1409.73	F		PASS	PASS	PASS	PASS	PASS	PASS	1231-VO-MULTI-WONDJI-VMF00043	Eastern Region, Tororo
VBS17422	Charles Wondji	Uganda	Tororo	2014	4	0.75	34.0833	2014-04-01	Indoor	Indoor resting catch	06:30 to 10:00	137	Extracted DNA	Female	-20 freezer	Wild caught adult	Qiagen DNeasy	Extracted DNA		Qiagen DNeasy	131.8	fun	STD	38.5	38	38	38.73	38	38	38.73	38	38	36.39	37	38	0.941	0.01921	1.483	2102.81	F		PASS	PASS	PASS	PASS	PASS	PASS	1231-VO-MULTI-WONDJI-VMF00043	Eastern Region, Tororo
VBS17423	Charles Wondji	Uganda	Tororo	2014	4	0.75	34.0833	2014-04-01	Indoor	Indoor resting catch	06:30 to 10:00	139	Extracted DNA	Female	-20 freezer	Wild caught adult	Qiagen DNeasy	Extracted DNA		Qiagen DNeasy	186.8	fun	STD	40.07	40	40	40.32	40	40	40.29	40	40	37.94	38	39	0.942	0.01922	1.394	1987.95	F		PASS	PASS	PASS	PASS	PASS	PASS	1231-VO-MULTI-WONDJI-VMF00043	Eastern Region, Tororo
VBS17424	Charles Wondji	Uganda	Tororo	2014	4	0.75	34.0833	2014-04-01	Indoor	Indoor resting catch	06:30 to 10:00	140	Extracted DNA	Female	-20 freezer	Wild caught adult	Qiagen DNeasy	Extracted DNA		Qiagen DNeasy	192.4	fun	STD	36.81	36	37	37.12	37	37	36.92	36	36	34.9	35	36	0.94	0.01919	1.355	1805.54	F		PASS	PASS	PASS	PASS	PASS	PASS	1231-VO-MULTI-WONDJI-VMF00043	Eastern Region, Tororo
VBS17425	Charles Wondji	Uganda	Tororo	2014	4	0.75	34.0833	2014-04-01	Indoor	Indoor resting catch	06:30 to 10:00	141	Extracted DNA	Female	-20 freezer	Wild caught adult	Qiagen DNeasy	Extracted DNA		Qiagen DNeasy	119.7	fun	STD	39.07	39	39	39.34	39	39	39.08	39	39	37.72	37	38	0.94	0.01938	1.341	1984.26	F		PASS	PASS	PASS	PASS	PASS	PASS	1231-VO-MULTI-WONDJI-VMF00043	Eastern Region, Tororo
VBS17426	Charles Wondji	Uganda	Tororo	2014	4	0.75	34.0833	2014-04-01	Indoor	Indoor resting catch	06:30 to 10:00	144	Extracted DNA	Female	-20 freezer	Wild caught adult	Qiagen DNeasy	Extracted DNA		Qiagen DNeasy	112.9	fun	STD	31.34	31	31	31.49	31	31	31.42	31	31	30.32	30	30	0.942	0.019	1.843	2443.01	F		PASS	PASS	PASS	PASS	PASS	PASS	1231-VO-MULTI-WONDJI-VMF00043	Eastern Region, Tororo
VBS17427	Charles Wondji	Uganda	Tororo	2014	4	0.75	34.0833	2014-04-01	Indoor	Indoor resting catch	06:30 to 10:00	147	Extracted DNA	Female	-20 freezer	Wild caught adult	Qiagen DNeasy	Extracted DNA		Qiagen DNeasy	198.7	fun	STD	38.27	38	38	38.41	38	38	38.45	38	38	36.91	36	37	0.941	0.01918	2.095	3979.35	F		PASS	PASS	PASS	PASS	PASS	PASS	1231-VO-MULTI-WONDJI-VMF00043	Eastern Region, Tororo
VBS17428	Charles Wondji	Uganda	Tororo	2014	4	0.75	34.0833	2014-04-01	Indoor	Indoor resting catch	06:30 to 10:00	149	Extracted DNA	Female	-20 freezer	Wild caught adult	Qiagen DNeasy	Extracted DNA		Qiagen DNeasy	131.8	fun	STD	39.83	39	40	40.08	40	40	39.96	39	40	38.07	38	39	0.941	0.01909	1.086	1456.99	F		PASS	PASS	PASS	PASS	PASS	PASS	1231-VO-MULTI-WONDJI-VMF00043	Eastern Region, Tororo
VBS17429	Charles Wondji	Uganda	Tororo	2014	4	0.75	34.0833	2014-04-01	Indoor	Indoor resting catch	06:30 to 10:00	151	Extracted DNA	Female	-20 freezer	Wild caught adult	Qiagen DNeasy	Extracted DNA		Qiagen DNeasy	140.2	fun	STD	32.5	32	32	32.79	32	32	32.47	32	32	31.18	30	31	0.94	0.01944	4.298	8623.66	F		PASS	PASS	PASS	PASS	PASS	PASS	1231-VO-MULTI-WONDJI-VMF00043	Eastern Region, Tororo
VBS17430	Charles Wondji	Uganda	Tororo	2014	4	0.75	34.0833	2014-04-01	Indoor	Indoor resting catch	06:30 to 10:00	155	Extracted DNA	Female	-20 freezer	Wild caught adult	Qiagen DNeasy	Extracted DNA		Qiagen DNeasy	143	fun	STD	39.4	39	39	39.61	39	39	39.38	39	39	38.49	38	38	0.942	0.01958	1.772	3299.31	F		PASS	PASS	PASS	PASS	PASS	PASS	1231-VO-MULTI-WONDJI-VMF00043	Eastern Region, Tororo
VBS17432	Charles Wondji	Uganda	Tororo	2014	4	0.75	34.0833	2014-04-01	Indoor	Indoor resting catch	06:30 to 10:00	158	Extracted DNA	Female	-20 freezer	Wild caught adult	Qiagen DNeasy	Extracted DNA		Qiagen DNeasy	138.2	fun	STD	41.19	41	41	41.58	41	41	41.36	41	41	38.57	39	40	0.941	0.01913	1.284	1811.35	F		PASS	PASS	PASS	PASS	PASS	PASS	1231-VO-MULTI-WONDJI-VMF00043	Eastern Region, Tororo
VBS17433	Charles Wondji	Uganda	Tororo	2014	4	0.75	34.0833	2014-04-01	Indoor	Indoor resting catch	06:30 to 10:00	160	Extracted DNA	Female	-20 freezer	Wild caught adult	Qiagen DNeasy	Extracted DNA		Qiagen DNeasy	84.1	fun	STD	33.03	32	32	33.25	33	32	32.99	32	32	32.15	32	32	0.939	0.01929	1.625	2242.25	F		PASS	PASS	PASS	PASS	PASS	PASS	1231-VO-MULTI-WONDJI-VMF00043	Eastern Region, Tororo
VBS17434	Charles Wondji	Uganda	Tororo	2014	4	0.75	34.0833	2014-04-01	Indoor	Indoor resting catch	06:30 to 10:00	162	Extracted DNA	Female	-20 freezer	Wild caught adult	Qiagen DNeasy	Extracted DNA		Qiagen DNeasy	126.3	fun	STD	23.13	22	22	23.09	22	22	23.22	22	22	22.94	22	22	0.936	0.01935	2.099	1925.22	F		PASS	PASS	PASS	PASS	PASS	PASS	1231-VO-MULTI-WONDJI-VMF00043	Eastern Region, Tororo
VBS17435	Charles Wondji	Uganda	Tororo	2014	4	0.75	34.0833	2014-04-01	Indoor	Indoor resting catch	06:30 to 10:00	163	Extracted DNA	Female	-20 freezer	Wild caught adult	Qiagen DNeasy	Extracted DNA		Qiagen DNeasy	176.1	fun	STD	39.63	39	39	39.9	40	40	39.76	39	39	37.82	38	39	0.941	0.01925	1.453	2052.83	F		PASS	PASS	PASS	PASS	PASS	PASS	1231-VO-MULTI-WONDJI-VMF00043	Eastern Region, Tororo
VBS17436	Charles Wondji	Uganda	Tororo	2014	4	0.75	34.0833	2014-04-01	Indoor	Indoor resting catch	06:30 to 10:00	164	Extracted DNA	Female	-20 freezer	Wild caught adult	Qiagen DNeasy	Extracted DNA		Qiagen DNeasy	182.6	fun	STD	39.89	39	40	40.26	40	40	39.91	39	40	37.98	38	39	0.941	0.01915	1.433	2047.83	F		PASS	PASS	PASS	PASS	PASS	PASS	1231-VO-MULTI-WONDJI-VMF00043	Eastern Region, Tororo
VBS17437	Charles Wondji	Uganda	Tororo	2014	4	0.75	34.0833	2014-04-01	Indoor	Indoor resting catch	06:30 to 10:00	165	Extracted DNA	Female	-20 freezer	Wild caught adult	Qiagen DNeasy	Extracted DNA		Qiagen DNeasy	182.7	fun	STD	37.91	38	38	38.13	38	38	38.1	37	38	36.08	36	38	0.941	0.01921	1.147	1362.63	F		PASS	PASS	PASS	PASS	PASS	PASS	1231-VO-MULTI-WONDJI-VMF00043	Eastern Region, Tororo
VBS17438	Charles Wondji	Uganda	Tororo	2014	4	0.75	34.0833	2014-04-01	Indoor	Indoor resting catch	06:30 to 10:00	166	Extracted DNA	Female	-20 freezer	Wild caught adult	Qiagen DNeasy	Extracted DNA		Qiagen DNeasy	194.7	fun	STD	34.55	34	34	34.67	34	34	34.65	34	34	33.5	33	34	0.941	0.01929	1.507	1958.53	F		PASS	PASS	PASS	PASS	PASS	PASS	1231-VO-MULTI-WONDJI-VMF00043	Eastern Region, Tororo
VBS17439	Charles Wondji	Uganda	Tororo	2014	4	0.75	34.0833	2014-04-01	Indoor	Indoor resting catch	06:30 to 10:00	167	Extracted DNA	Female	-20 freezer	Wild caught adult	Qiagen DNeasy	Extracted DNA		Qiagen DNeasy	194.1	fun	STD	32.91	32	32	33.08	33	32	33.03	32	32	31.64	31	32	0.94	0.01927	1.324	1500.78	F		PASS	PASS	PASS	PASS	PASS	PASS	1231-VO-MULTI-WONDJI-VMF00043	Eastern Region, Tororo
VBS17440	Charles Wondji	Uganda	Tororo	2014	4	0.75	34.0833	2014-04-01	Indoor	Indoor resting catch	06:30 to 10:00	168	Extracted DNA	Female	-20 freezer	Wild caught adult	Qiagen DNeasy	Extracted DNA		Qiagen DNeasy	135	fun	STD	39.76	39	40	40.05	40	40	39.82	39	40	38.1	38	39	0.941	0.01922	1.522	2274.43	F		PASS	PASS	PASS	PASS	PASS	PASS	1231-VO-MULTI-WONDJI-VMF00043	Eastern Region, Tororo
VBS17441	Charles Wondji	Uganda	Tororo	2014	4	0.75	34.0833	2014-04-01	Indoor	Indoor resting catch	06:30 to 10:00	171	Extracted DNA	Female	-20 freezer	Wild caught adult	Qiagen DNeasy	Extracted DNA		Qiagen DNeasy	151.4	fun	STD	35.89	35	35	36	35	35	35.96	35	35	35.09	34	35	0.941	0.01925	1.656	2304.63	F		PASS	PASS	PASS	PASS	PASS	PASS	1231-VO-MULTI-WONDJI-VMF00043	Eastern Region, Tororo
VBS17442	Charles Wondji	Uganda	Tororo	2014	4	0.75	34.0833	2014-04-01	Indoor	Indoor resting catch	06:30 to 10:00	174	Extracted DNA	Female	-20 freezer	Wild caught adult	Qiagen DNeasy	Extracted DNA		Qiagen DNeasy	128	fun	STD	37.66	37	37	37.91	37	37	37.73	37	37	36.17	36	37	0.94	0.01935	1.491	1895.31	F		PASS	PASS	PASS	PASS	PASS	PASS	1231-VO-MULTI-WONDJI-VMF00043	Eastern Region, Tororo
VBS17443	Charles Wondji	Uganda	Tororo	2014	4	0.75	34.0833	2014-04-01	Indoor	Indoor resting catch	06:30 to 10:00	176	Extracted DNA	Female	-20 freezer	Wild caught adult	Qiagen DNeasy	Extracted DNA		Qiagen DNeasy	133.7	fun	STD	42.9	42	43	43.11	43	43	43.09	42	43	41.15	41	42	0.942	0.0191	0.982	1307.25	F		PASS	PASS	PASS	PASS	PASS	PASS	1231-VO-MULTI-WONDJI-VMF00043	Eastern Region, Tororo
VBS17451	Charles Wondji	Benin	Kpome	2014	4	6.38333	2.2	2014-04-01	Indoor	Indoor resting catch	06:30 to 10:00	9	Extracted DNA	Female	-20 freezer	Wild caught adult	Qiagen DNeasy	Extracted DNA		Qiagen DNeasy	13.6	fun	LI	38.77	38	38	39.12	39	38	38.7	38	38	37.34	37	38	0.935	0.01998	1.084	1582.2	F		PASS	PASS	PASS	PASS	PASS	PASS	1231-VO-MULTI-WONDJI-VMF00043	Atlantique Department, Cotonou
VBS17452	Charles Wondji	Benin	Kpome	2014	4	6.38333	2.2	2014-04-01	Indoor	Indoor resting catch	06:30 to 10:00	10	Extracted DNA	Female	-20 freezer	Wild caught adult	Qiagen DNeasy	Extracted DNA		Qiagen DNeasy	14.7	fun	LI	35.16	34	34	35.33	35	34	35.22	34	34	34.16	33	34	0.934	0.01974	1.061	1400.96	F		PASS	PASS	PASS	PASS	PASS	PASS	1231-VO-MULTI-WONDJI-VMF00043	Atlantique Department, Cotonou
VBS17453	Charles Wondji	Benin	Kpome	2014	4	6.38333	2.2	2014-04-01	Indoor	Indoor resting catch	06:30 to 10:00	11	Extracted DNA	Female	-20 freezer	Wild caught adult	Qiagen DNeasy	Extracted DNA		Qiagen DNeasy	9.3	fun	LI	38.86	38	38	39.2	39	38	38.88	38	38	37.16	37	38	0.935	0.01988	0.963	1270.9	F		PASS	PASS	PASS	PASS	PASS	PASS	1231-VO-MULTI-WONDJI-VMF00043	Atlantique Department, Cotonou
VBS17454	Charles Wondji	Benin	Kpome	2014	4	6.38333	2.2	2014-04-01	Indoor	Indoor resting catch	06:30 to 10:00	13	Extracted DNA	Female	-20 freezer	Wild caught adult	Qiagen DNeasy	Extracted DNA		Qiagen DNeasy	11.5	fun	LI	35.79	35	35	35.91	35	35	35.7	35	35	35.61	34	34	0.936	0.01975	1.013	1411.45	F		PASS	PASS	PASS	PASS	PASS	PASS	1231-VO-MULTI-WONDJI-VMF00043	Atlantique Department, Cotonou
VBS17455	Charles Wondji	Benin	Kpome	2014	4	6.38333	2.2	2014-04-01	Indoor	Indoor resting catch	06:30 to 10:00	15	Extracted DNA	Female	-20 freezer	Wild caught adult	Qiagen DNeasy	Extracted DNA		Qiagen DNeasy	23.7	fun	LI	39.28	39	39	39.73	39	39	39.25	39	39	37.24	37	38	0.937	0.01982	1.086	1554.8	F		PASS	PASS	PASS	PASS	PASS	PASS	1231-VO-MULTI-WONDJI-VMF00043	Atlantique Department, Cotonou
VBS17456	Charles Wondji	Benin	Kpome	2014	4	6.38333	2.2	2014-04-01	Indoor	Indoor resting catch	06:30 to 10:00	16	Extracted DNA	Female	-20 freezer	Wild caught adult	Qiagen DNeasy	Extracted DNA		Qiagen DNeasy	13.9	fun	LI	38.62	38	38	38.8	38	38	38.44	37	37	38.43	37	37	0.936	0.01997	1.171	1931.58	F		PASS	PASS	PASS	PASS	PASS	PASS	1231-VO-MULTI-WONDJI-VMF00043	Atlantique Department, Cotonou
VBS17457	Charles Wondji	Benin	Kpome	2014	4	6.38333	2.2	2014-04-01	Indoor	Indoor resting catch	06:30 to 10:00	17	Extracted DNA	Female	-20 freezer	Wild caught adult	Qiagen DNeasy	Extracted DNA		Qiagen DNeasy	13.5	fun	LI	37.4	37	36	37.58	37	37	37.33	36	36	36.81	36	36	0.936	0.01986	0.8	907.548	F		PASS	PASS	PASS	PASS	PASS	PASS	1231-VO-MULTI-WONDJI-VMF00043	Atlantique Department, Cotonou
VBS17458	Charles Wondji	Benin	Kpome	2014	4	6.38333	2.2	2014-04-01	Indoor	Indoor resting catch	06:30 to 10:00	18	Extracted DNA	Female	-20 freezer	Wild caught adult	Qiagen DNeasy	Extracted DNA		Qiagen DNeasy	9.3	unknown	LI	35.6	35	34	35.73	35	35	35.36	34	34	35.88	34	35	0.935	0.01991	1.215	1851.11	F		PASS	PASS	PASS	PASS	PASS	PASS	1231-VO-MULTI-WONDJI-VMF00043	Atlantique Department, Cotonou
VBS17459	Charles Wondji	Benin	Kpome	2014	4	6.38333	2.2	2014-04-01	Indoor	Indoor resting catch	06:30 to 10:00	19	Extracted DNA	Female	-20 freezer	Wild caught adult	Qiagen DNeasy	Extracted DNA		Qiagen DNeasy	9	fun	LI	35.92	35	35	36.05	35	35	35.68	35	35	36.2	35	35	0.935	0.01983	1.214	1669.21	F		PASS	PASS	PASS	PASS	PASS	PASS	1231-VO-MULTI-WONDJI-VMF00043	Atlantique Department, Cotonou
VBS17460	Charles Wondji	Benin	Kpome	2014	4	6.38333	2.2	2014-04-01	Indoor	Indoor resting catch	06:30 to 10:00	21	Extracted DNA	Female	-20 freezer	Wild caught adult	Qiagen DNeasy	Extracted DNA		Qiagen DNeasy	6.6	fun	LI	34.05	33	33	34.3	33	33	33.87	33	33	33.48	32	33	0.935	0.01972	1.175	1475.53	F		PASS	PASS	PASS	PASS	PASS	PASS	1231-VO-MULTI-WONDJI-VMF00043	Atlantique Department, Cotonou
VBS17461	Charles Wondji	Benin	Kpome	2014	4	6.38333	2.2	2014-04-01	Indoor	Indoor resting catch	06:30 to 10:00	23	Extracted DNA	Female	-20 freezer	Wild caught adult	Qiagen DNeasy	Extracted DNA		Qiagen DNeasy	21.1	fun	LI	30.89	30	30	30.94	30	30	30.93	30	30	30.52	29	29	0.935	0.01973	1.464	2019.16	F		PASS	PASS	PASS	PASS	PASS	PASS	1231-VO-MULTI-WONDJI-VMF00043	Atlantique Department, Cotonou
VBS17462	Charles Wondji	Benin	Kpome	2014	4	6.38333	2.2	2014-04-01	Indoor	Indoor resting catch	06:30 to 10:00	24	Extracted DNA	Female	-20 freezer	Wild caught adult	Qiagen DNeasy	Extracted DNA		Qiagen DNeasy	24.6	fun	LI	33.54	33	32	33.64	33	33	33.52	33	32	33.12	32	32	0.934	0.01992	1.162	1572.97	F		PASS	PASS	PASS	PASS	PASS	PASS	1231-VO-MULTI-WONDJI-VMF00043	Atlantique Department, Cotonou
VBS17463	Charles Wondji	Benin	Kpome	2014	4	6.38333	2.2	2014-04-01	Indoor	Indoor resting catch	06:30 to 10:00	25	Extracted DNA	Female	-20 freezer	Wild caught adult	Qiagen DNeasy	Extracted DNA		Qiagen DNeasy	11.6	fun	LI	33.68	33	32	33.76	33	33	33.55	32	32	33.76	32	32	0.938	0.0198	4.344	10621.5	F		PASS	PASS	PASS	PASS	PASS	PASS	1231-VO-MULTI-WONDJI-VMF00043	Atlantique Department, Cotonou
VBS17465	Charles Wondji	Benin	Kpome	2014	4	6.38333	2.2	2014-04-01	Indoor	Indoor resting catch	06:30 to 10:00	28	Extracted DNA	Female	-20 freezer	Wild caught adult	Qiagen DNeasy	Extracted DNA		Qiagen DNeasy	15.7	fun	LI	32.93	32	32	33.01	32	32	32.76	32	32	33.18	32	32	0.935	0.01985	1.026	1154.45	F		PASS	PASS	PASS	PASS	PASS	PASS	1231-VO-MULTI-WONDJI-VMF00043	Atlantique Department, Cotonou
VBS17466	Charles Wondji	Benin	Kpome	2014	4	6.38333	2.2	2014-04-01	Indoor	Indoor resting catch	06:30 to 10:00	29	Extracted DNA	Female	-20 freezer	Wild caught adult	Qiagen DNeasy	Extracted DNA		Qiagen DNeasy	2.8	fun	LI	30.42	30	29	30.52	30	29	30.22	29	29	30.72	29	29	0.935	0.0197	1.29	1633.97	F		PASS	PASS	PASS	PASS	PASS	PASS	1231-VO-MULTI-WONDJI-VMF00043	Atlantique Department, Cotonou
VBS17467	Charles Wondji	Benin	Kpome	2014	4	6.38333	2.2	2014-04-01	Indoor	Indoor resting catch	06:30 to 10:00	30	Extracted DNA	Female	-20 freezer	Wild caught adult	Qiagen DNeasy	Extracted DNA		Qiagen DNeasy	20.6	fun	LI	39.73	39	39	40.06	39	39	39.72	39	39	38.17	38	39	0.936	0.01985	1.124	1572.97	F		PASS	PASS	PASS	PASS	PASS	PASS	1231-VO-MULTI-WONDJI-VMF00043	Atlantique Department, Cotonou
VBS17468	Charles Wondji	Benin	Kpome	2014	4	6.38333	2.2	2014-04-01	Indoor	Indoor resting catch	06:30 to 10:00	32	Extracted DNA	Female	-20 freezer	Wild caught adult	Qiagen DNeasy	Extracted DNA		Qiagen DNeasy	12.3	fun	LI	31.03	30	30	31.04	30	30	30.89	30	30	31.54	30	30	0.934	0.01983	1.158	1344.76	F		PASS	PASS	PASS	PASS	PASS	PASS	1231-VO-MULTI-WONDJI-VMF00043	Atlantique Department, Cotonou
VBS17469	Charles Wondji	Benin	Kpome	2014	4	6.38333	2.2	2014-04-01	Indoor	Indoor resting catch	06:30 to 10:00	33	Extracted DNA	Female	-20 freezer	Wild caught adult	Qiagen DNeasy	Extracted DNA		Qiagen DNeasy	23.8	fun	LI	33.35	33	33	33.47	33	33	33.41	33	32	32.56	32	32	0.935	0.01972	0.864	960.798	F		PASS	PASS	PASS	PASS	PASS	PASS	1231-VO-MULTI-WONDJI-VMF00043	Atlantique Department, Cotonou
VBS17470	Charles Wondji	Benin	Kpome	2014	4	6.38333	2.2	2014-04-01	Indoor	Indoor resting catch	06:30 to 10:00	34	Extracted DNA	Female	-20 freezer	Wild caught adult	Qiagen DNeasy	Extracted DNA		Qiagen DNeasy	8.2	fun	LI	32.47	31	31	32.43	31	31	32.3	31	31	33.38	31	31	0.935	0.01996	1.079	1433.19	F		PASS	PASS	PASS	PASS	PASS	PASS	1231-VO-MULTI-WONDJI-VMF00043	Atlantique Department, Cotonou
VBS17471	Charles Wondji	Benin	Kpome	2014	4	6.38333	2.2	2014-04-01	Indoor	Indoor resting catch	06:30 to 10:00	35	Extracted DNA	Female	-20 freezer	Wild caught adult	Qiagen DNeasy	Extracted DNA		Qiagen DNeasy	13.2	fun	LI	32.77	31	30	32.57	31	30	32.73	31	30	33.95	31	30	0.935	0.01977	1.134	1456.42	F		PASS	PASS	PASS	PASS	PASS	PASS	1231-VO-MULTI-WONDJI-VMF00043	Atlantique Department, Cotonou
VBS17472	Charles Wondji	Benin	Kpome	2014	4	6.38333	2.2	2014-04-01	Indoor	Indoor resting catch	06:30 to 10:00	36	Extracted DNA	Female	-20 freezer	Wild caught adult	Qiagen DNeasy	Extracted DNA		Qiagen DNeasy	16	fun	LI	34.6	34	34	34.71	34	34	34.41	33	33	34.81	34	34	0.935	0.01982	1.103	1262.63	F		PASS	PASS	PASS	PASS	PASS	PASS	1231-VO-MULTI-WONDJI-VMF00043	Atlantique Department, Cotonou
VBS17473	Charles Wondji	Benin	Kpome	2014	4	6.38333	2.2	2014-04-01	Indoor	Indoor resting catch	06:30 to 10:00	37	Extracted DNA	Female	-20 freezer	Wild caught adult	Qiagen DNeasy	Extracted DNA		Qiagen DNeasy	17.9	fun	LI	31.84	31	31	31.84	31	31	31.8	31	31	31.99	31	31	0.935	0.01983	0.915	922.427	F		PASS	PASS	PASS	PASS	PASS	PASS	1231-VO-MULTI-WONDJI-VMF00043	Atlantique Department, Cotonou
VBS17474	Charles Wondji	Benin	Kpome	2014	4	6.38333	2.2	2014-04-01	Indoor	Indoor resting catch	06:30 to 10:00	38	Extracted DNA	Female	-20 freezer	Wild caught adult	Qiagen DNeasy	Extracted DNA		Qiagen DNeasy	18.7	fun	LI	34.02	33	33	34.07	33	33	33.81	33	32	34.65	33	33	0.936	0.01972	1.084	1494.38	F		PASS	PASS	PASS	PASS	PASS	PASS	1231-VO-MULTI-WONDJI-VMF00043	Atlantique Department, Cotonou
VBS17475	Charles Wondji	Benin	Kpome	2014	4	6.38333	2.2	2014-04-01	Indoor	Indoor resting catch	06:30 to 10:00	39	Extracted DNA	Female	-20 freezer	Wild caught adult	Qiagen DNeasy	Extracted DNA		Qiagen DNeasy	14.6	fun	LI	32.06	31	31	32.18	31	31	31.93	31	31	31.97	31	31	0.935	0.01986	1.137	1232.31	F		PASS	PASS	PASS	PASS	PASS	PASS	1231-VO-MULTI-WONDJI-VMF00043	Atlantique Department, Cotonou
VBS17476	Charles Wondji	Benin	Kpome	2014	4	6.38333	2.2	2014-04-01	Indoor	Indoor resting catch	06:30 to 10:00	40	Extracted DNA	Female	-20 freezer	Wild caught adult	Qiagen DNeasy	Extracted DNA		Qiagen DNeasy	19.7	fun	LI	30.89	30	30	30.99	30	30	30.78	30	30	30.85	29	29	0.934	0.01983	0.993	1029.28	F		PASS	PASS	PASS	PASS	PASS	PASS	1231-VO-MULTI-WONDJI-VMF00043	Atlantique Department, Cotonou
VBS17477	Charles Wondji	Benin	Kpome	2014	4	6.38333	2.2	2014-04-01	Indoor	Indoor resting catch	06:30 to 10:00	42	Extracted DNA	Female	-20 freezer	Wild caught adult	Qiagen DNeasy	Extracted DNA		Qiagen DNeasy	24	fun	LI	32.87	32	32	33.07	32	32	32.77	32	32	32.27	31	32	0.933	0.01993	1.099	1385.11	F		PASS	PASS	PASS	PASS	PASS	PASS	1231-VO-MULTI-WONDJI-VMF00043	Atlantique Department, Cotonou
VBS17478	Charles Wondji	Benin	Kpome	2014	4	6.38333	2.2	2014-04-01	Indoor	Indoor resting catch	06:30 to 10:00	43	Extracted DNA	Female	-20 freezer	Wild caught adult	Qiagen DNeasy	Extracted DNA		Qiagen DNeasy	19.1	fun	LI	35.8	35	35	36.12	36	35	35.75	35	35	34.47	34	35	0.935	0.01984	1.191	1628.35	F		PASS	PASS	PASS	PASS	PASS	PASS	1231-VO-MULTI-WONDJI-VMF00043	Atlantique Department, Cotonou
VBS17479	Charles Wondji	Benin	Kpome	2014	4	6.38333	2.2	2014-04-01	Indoor	Indoor resting catch	06:30 to 10:00	44	Extracted DNA	Female	-20 freezer	Wild caught adult	Qiagen DNeasy	Extracted DNA		Qiagen DNeasy	24	fun	LI	28.07	27	27	28.26	28	27	27.99	27	27	27.5	26	27	0.933	0.01978	1.476	1624.19	F		PASS	PASS	PASS	PASS	PASS	PASS	1231-VO-MULTI-WONDJI-VMF00043	Atlantique Department, Cotonou
VBS17480	Charles Wondji	Benin	Kpome	2014	4	6.38333	2.2	2014-04-01	Indoor	Indoor resting catch	06:30 to 10:00	45	Extracted DNA	Female	-20 freezer	Wild caught adult	Qiagen DNeasy	Extracted DNA		Qiagen DNeasy	21.4	fun	LI	32.58	32	32	32.84	32	32	32.57	32	32	31.43	31	31	0.935	0.01982	1.117	1389.39	F		PASS	PASS	PASS	PASS	PASS	PASS	1231-VO-MULTI-WONDJI-VMF00043	Atlantique Department, Cotonou
VBS17481	Charles Wondji	Benin	Kpome	2014	4	6.38333	2.2	2014-04-01	Indoor	Indoor resting catch	06:30 to 10:00	46	Extracted DNA	Female	-20 freezer	Wild caught adult	Qiagen DNeasy	Extracted DNA		Qiagen DNeasy	18.8	fun	LI	37.2	36	36	37.44	37	37	37.06	36	36	36.58	36	36	0.935	0.01984	1.16	1612.83	F		PASS	PASS	PASS	PASS	PASS	PASS	1231-VO-MULTI-WONDJI-VMF00043	Atlantique Department, Cotonou
VBS17482	Charles Wondji	Benin	Kpome	2014	4	6.38333	2.2	2014-04-01	Indoor	Indoor resting catch	06:30 to 10:00	47	Extracted DNA	Female	-20 freezer	Wild caught adult	Qiagen DNeasy	Extracted DNA		Qiagen DNeasy	19.9	fun	LI	29.08	28	28	29.26	29	28	29	28	28	28.51	28	28	0.933	0.0197	1.838	2656.64	F		PASS	PASS	PASS	PASS	PASS	PASS	1231-VO-MULTI-WONDJI-VMF00043	Atlantique Department, Cotonou
VBS17483	Charles Wondji	Benin	Kpome	2014	4	6.38333	2.2	2014-04-01	Indoor	Indoor resting catch	06:30 to 10:00	48	Extracted DNA	Female	-20 freezer	Wild caught adult	Qiagen DNeasy	Extracted DNA		Qiagen DNeasy	32	fun	LI	54.12	54	54	54.67	54	54	54.09	54	54	51.56	52	53	0.94	0.01986	1	1994.44	F		PASS	PASS	PASS	PASS	PASS	PASS	1231-VO-MULTI-WONDJI-VMF00043	Atlantique Department, Cotonou
VBS17484	Charles Wondji	Benin	Kpome	2014	4	6.38333	2.2	2014-04-01	Indoor	Indoor resting catch	06:30 to 10:00	49	Extracted DNA	Female	-20 freezer	Wild caught adult	Qiagen DNeasy	Extracted DNA		Qiagen DNeasy	32.5	fun	LI	68.61	69	69	69.45	69	70	68.5	69	69	65.03	66	68	0.942	0.01986	0.956	2477.83	F		PASS	PASS	PASS	PASS	PASS	PASS	1231-VO-MULTI-WONDJI-VMF00043	Atlantique Department, Cotonou
VBS17485	Charles Wondji	Benin	Kpome	2014	4	6.38333	2.2	2014-04-01	Indoor	Indoor resting catch	06:30 to 10:00	50	Extracted DNA	Female	-20 freezer	Wild caught adult	Qiagen DNeasy	Extracted DNA		Qiagen DNeasy	12.5	fun	LI	12.17	11	11	12.17	11	11	12.17	11	11	12.15	11	11	0.922	0.02093	2.161	1168.75	F		PASS	PASS	PASS	PASS	PASS	PASS	1231-VO-MULTI-WONDJI-VMF00043	Atlantique Department, Cotonou
VBS17486	Charles Wondji	Benin	Kpome	2014	4	6.38333	2.2	2014-04-01	Indoor	Indoor resting catch	06:30 to 10:00	51	Extracted DNA	Female	-20 freezer	Wild caught adult	Qiagen DNeasy	Extracted DNA		Qiagen DNeasy	14.1	fun	LI	35.35	35	35	35.79	35	35	35.26	35	35	33.6	33	34	0.934	0.01994	1.182	1655.85	F		PASS	PASS	PASS	PASS	PASS	PASS	1231-VO-MULTI-WONDJI-VMF00043	Atlantique Department, Cotonou
VBS17488	Charles Wondji	Benin	Kpome	2014	4	6.38333	2.2	2014-04-01	Indoor	Indoor resting catch	06:30 to 10:00	53	Extracted DNA	Female	-20 freezer	Wild caught adult	Qiagen DNeasy	Extracted DNA		Qiagen DNeasy	22.1	fun	LI	17.31	17	16	17.4	17	16	17.25	16	16	17.16	16	16	0.926	0.02005	1.904	1524.05	F		PASS	PASS	PASS	PASS	PASS	PASS	1231-VO-MULTI-WONDJI-VMF00043	Atlantique Department, Cotonou
VBS17489	Charles Wondji	Benin	Kpome	2014	4	6.38333	2.2	2014-04-01	Indoor	Indoor resting catch	06:30 to 10:00	54	Extracted DNA	Female	-20 freezer	Wild caught adult	Qiagen DNeasy	Extracted DNA		Qiagen DNeasy	26	fun	LI	33.3	33	33	33.46	33	33	33.17	32	32	33.05	32	33	0.935	0.01982	1.023	1228.1	F		PASS	PASS	PASS	PASS	PASS	PASS	1231-VO-MULTI-WONDJI-VMF00043	Atlantique Department, Cotonou
VBS17490	Charles Wondji	Democratic Republic of the Congo	Kinshasa	2015	5	-4.3275	15.3133	2015-05-01	Indoor	Indoor resting catch	06:30 to 10:00	3	Extracted DNA	Female	-20 freezer	Wild caught adult	Qiagen DNeasy	Extracted DNA		Qiagen DNeasy	12.7	fun	LI	39.45	39	38	39.55	39	39	39.44	38	38	38.97	38	38	0.946	0.01657	1.304	2213.45	F		PASS	PASS	PASS	PASS	PASS	PASS	1231-VO-MULTI-WONDJI-VMF00043	Kinshasa, Lukunga
VBS17491	Charles Wondji	Democratic Republic of the Congo	Kinshasa	2015	5	-4.3275	15.3133	2015-05-01	Indoor	Indoor resting catch	06:30 to 10:00	5	Extracted DNA	Female	-20 freezer	Wild caught adult	Qiagen DNeasy	Extracted DNA		Qiagen DNeasy	13.1	fun	LI	37.19	36	36	37.39	37	36	37.03	36	36	36.81	36	36	0.946	0.01671	1.331	1661.12	F		PASS	PASS	PASS	PASS	PASS	PASS	1231-VO-MULTI-WONDJI-VMF00043	Kinshasa, Lukunga
VBS17492	Charles Wondji	Democratic Republic of the Congo	Kinshasa	2015	5	-4.3275	15.3133	2015-05-01	Indoor	Indoor resting catch	06:30 to 10:00	7	Extracted DNA	Female	-20 freezer	Wild caught adult	Qiagen DNeasy	Extracted DNA		Qiagen DNeasy	7.5	fun	LI	33.65	33	33	33.91	33	33	33.57	33	33	32.66	32	33	0.946	0.01674	2.118	3986.75	F		PASS	PASS	PASS	PASS	PASS	PASS	1231-VO-MULTI-WONDJI-VMF00043	Kinshasa, Lukunga
VBS17494	Charles Wondji	Democratic Republic of the Congo	Kinshasa	2015	5	-4.3275	15.3133	2015-05-01	Indoor	Indoor resting catch	06:30 to 10:00	9	Extracted DNA	Female	-20 freezer	Wild caught adult	Qiagen DNeasy	Extracted DNA		Qiagen DNeasy	5.9	fun	LI	42.91	42	42	43.24	43	42	42.81	42	42	41.71	41	42	0.946	0.01689	1.995	4090.59	F		PASS	PASS	PASS	PASS	PASS	PASS	1231-VO-MULTI-WONDJI-VMF00043	Kinshasa, Lukunga
VBS17495	Charles Wondji	Democratic Republic of the Congo	Kinshasa	2015	5	-4.3275	15.3133	2015-05-01	Indoor	Indoor resting catch	06:30 to 10:00	10	Extracted DNA	Female	-20 freezer	Wild caught adult	Qiagen DNeasy	Extracted DNA		Qiagen DNeasy	3.6	fun	LI	39.84	39	39	40.08	39	39	39.83	39	39	38.71	38	39	0.947	0.01625	0.965	1368.12	F		PASS	PASS	PASS	PASS	PASS	PASS	1231-VO-MULTI-WONDJI-VMF00043	Kinshasa, Lukunga
VBS17496	Charles Wondji	Democratic Republic of the Congo	Kinshasa	2015	5	-4.3275	15.3133	2015-05-01	Indoor	Indoor resting catch	06:30 to 10:00	11	Extracted DNA	Female	-20 freezer	Wild caught adult	Qiagen DNeasy	Extracted DNA		Qiagen DNeasy	6.4	fun	LI	38.24	38	37	38.6	38	38	38.18	37	37	36.7	36	37	0.945	0.01658	1.103	1588.78	F		PASS	PASS	PASS	PASS	PASS	PASS	1231-VO-MULTI-WONDJI-VMF00043	Kinshasa, Lukunga
VBS17497	Charles Wondji	Democratic Republic of the Congo	Kinshasa	2015	5	-4.3275	15.3133	2015-05-01	Indoor	Indoor resting catch	06:30 to 10:00	12	Extracted DNA	Female	-20 freezer	Wild caught adult	Qiagen DNeasy	Extracted DNA		Qiagen DNeasy	9.6	fun	LI	39.95	39	39	40.12	39	39	39.89	39	38	39.36	38	38	0.946	0.01686	1.619	2937.42	F		PASS	PASS	PASS	PASS	PASS	PASS	1231-VO-MULTI-WONDJI-VMF00043	Kinshasa, Lukunga
VBS17498	Charles Wondji	Democratic Republic of the Congo	Kinshasa	2015	5	-4.3275	15.3133	2015-05-01	Indoor	Indoor resting catch	06:30 to 10:00	13	Extracted DNA	Female	-20 freezer	Wild caught adult	Qiagen DNeasy	Extracted DNA		Qiagen DNeasy	18.1	fun	LI	12.82	12	12	12.91	12	12	12.78	12	11	12.53	12	11	0.932	0.0181	3.817	2356.47	F		PASS	PASS	PASS	PASS	PASS	PASS	1231-VO-MULTI-WONDJI-VMF00043	Kinshasa, Lukunga
VBS17499	Charles Wondji	Democratic Republic of the Congo	Kinshasa	2015	5	-4.3275	15.3133	2015-05-01	Indoor	Indoor resting catch	06:30 to 10:00	16	Extracted DNA	Female	-20 freezer	Wild caught adult	Qiagen DNeasy	Extracted DNA		Qiagen DNeasy	21.4	fun	LI	36.32	35	35	36.5	36	35	36.27	35	35	35.59	34	34	0.946	0.01593	1.282	1922.03	F		PASS	PASS	PASS	PASS	PASS	PASS	1231-VO-MULTI-WONDJI-VMF00043	Kinshasa, Lukunga
VBS17502	Charles Wondji	Democratic Republic of the Congo	Kinshasa	2015	5	-4.3275	15.3133	2015-05-01	Indoor	Indoor resting catch	06:30 to 10:00	21	Extracted DNA	Female	-20 freezer	Wild caught adult	Qiagen DNeasy	Extracted DNA		Qiagen DNeasy	23.8	fun	LI	29.32	28	28	29.29	28	28	29.25	28	28	29.73	28	28	0.946	0.01637	1.489	1727.12	F		PASS	PASS	PASS	PASS	PASS	PASS	1231-VO-MULTI-WONDJI-VMF00043	Kinshasa, Lukunga
VBS17503	Charles Wondji	Democratic Republic of the Congo	Kinshasa	2015	5	-4.3275	15.3133	2015-05-01	Indoor	Indoor resting catch	06:30 to 10:00	23	Extracted DNA	Female	-20 freezer	Wild caught adult	Qiagen DNeasy	Extracted DNA		Qiagen DNeasy	14.3	fun	LI	29.32	28	28	29.09	28	28	29.29	28	28	30.57	28	28	0.948	0.01649	2.512	4620.4	F		PASS	PASS	PASS	PASS	PASS	PASS	1231-VO-MULTI-WONDJI-VMF00043	Kinshasa, Lukunga
VBS17504	Charles Wondji	Democratic Republic of the Congo	Kinshasa	2015	5	-4.3275	15.3133	2015-05-01	Indoor	Indoor resting catch	06:30 to 10:00	24	Extracted DNA	Female	-20 freezer	Wild caught adult	Qiagen DNeasy	Extracted DNA		Qiagen DNeasy	17.8	fun	LI	30.1	29	29	30.06	29	29	29.9	29	28	31.03	29	28	0.949	0.01621	3.972	8312.69	F		PASS	PASS	PASS	PASS	PASS	PASS	1231-VO-MULTI-WONDJI-VMF00043	Kinshasa, Lukunga
VBS17505	Charles Wondji	Democratic Republic of the Congo	Kinshasa	2015	5	-4.3275	15.3133	2015-05-01	Indoor	Indoor resting catch	06:30 to 10:00	25	Extracted DNA	Female	-20 freezer	Wild caught adult	Qiagen DNeasy	Extracted DNA		Qiagen DNeasy	7.2	fun	LI	35.36	34	34	35.43	35	34	35.22	34	34	35.6	34	34	0.947	0.01648	1.173	1511.11	F		PASS	PASS	PASS	PASS	PASS	PASS	1231-VO-MULTI-WONDJI-VMF00043	Kinshasa, Lukunga
VBS17506	Charles Wondji	Democratic Republic of the Congo	Kinshasa	2015	5	-4.3275	15.3133	2015-05-01	Indoor	Indoor resting catch	06:30 to 10:00	26	Extracted DNA	Female	-20 freezer	Wild caught adult	Qiagen DNeasy	Extracted DNA		Qiagen DNeasy	7.7	fun	LI	35.82	35	35	36.06	35	35	35.62	35	34	35.49	35	35	0.944	0.01666	1.115	1443.59	F		PASS	PASS	PASS	PASS	PASS	PASS	1231-VO-MULTI-WONDJI-VMF00043	Kinshasa, Lukunga
VBS17508	Charles Wondji	Democratic Republic of the Congo	Kinshasa	2015	5	-4.3275	15.3133	2015-05-01	Indoor	Indoor resting catch	06:30 to 10:00	28	Extracted DNA	Female	-20 freezer	Wild caught adult	Qiagen DNeasy	Extracted DNA		Qiagen DNeasy	9	fun	LI	29.14	28	27	29.05	28	28	29.02	28	27	30.03	28	28	0.947	0.01618	1.725	2403.48	F		PASS	PASS	PASS	PASS	PASS	PASS	1231-VO-MULTI-WONDJI-VMF00043	Kinshasa, Lukunga
VBS17509	Charles Wondji	Democratic Republic of the Congo	Kinshasa	2015	5	-4.3275	15.3133	2015-05-01	Indoor	Indoor resting catch	06:30 to 10:00	30	Extracted DNA	Female	-20 freezer	Wild caught adult	Qiagen DNeasy	Extracted DNA		Qiagen DNeasy	30.4	fun	LI	60.52	60	60	61.03	61	61	60.21	60	60	59.26	59	59	0.951	0.01664	1.056	2775.68	F		PASS	PASS	PASS	PASS	PASS	PASS	1231-VO-MULTI-WONDJI-VMF00043	Kinshasa, Lukunga
VBS17511	Charles Wondji	Democratic Republic of the Congo	Kinshasa	2015	5	-4.3275	15.3133	2015-05-01	Indoor	Indoor resting catch	06:30 to 10:00	32	Extracted DNA	Female	-20 freezer	Wild caught adult	Qiagen DNeasy	Extracted DNA		Qiagen DNeasy	18.5	fun	LI	28.29	27	27	28.41	27	27	28.08	27	27	28.53	27	27	0.946	0.01619	2.118	2853.24	F		PASS	PASS	PASS	PASS	PASS	PASS	1231-VO-MULTI-WONDJI-VMF00043	Kinshasa, Lukunga
VBS17512	Charles Wondji	Democratic Republic of the Congo	Kinshasa	2015	5	-4.3275	15.3133	2015-05-01	Indoor	Indoor resting catch	06:30 to 10:00	33	Extracted DNA	Female	-20 freezer	Wild caught adult	Qiagen DNeasy	Extracted DNA		Qiagen DNeasy	4.5	fun	LI	35.75	34	34	35.91	35	34	35.27	34	33	36.83	35	34	0.947	0.01635	1.357	1859.34	F		PASS	PASS	PASS	PASS	PASS	PASS	1231-VO-MULTI-WONDJI-VMF00043	Kinshasa, Lukunga
VBS17514	Charles Wondji	Democratic Republic of the Congo	Kinshasa	2015	5	-4.3275	15.3133	2015-05-01	Indoor	Indoor resting catch	06:30 to 10:00	35	Extracted DNA	Female	-20 freezer	Wild caught adult	Qiagen DNeasy	Extracted DNA		Qiagen DNeasy	10.9	fun	LI	36.19	35	35	36.41	36	35	35.95	35	35	36.07	35	35	0.946	0.01668	1.306	1705.1	F		PASS	PASS	PASS	PASS	PASS	PASS	1231-VO-MULTI-WONDJI-VMF00043	Kinshasa, Lukunga
VBS17515	Charles Wondji	Democratic Republic of the Congo	Kinshasa	2015	5	-4.3275	15.3133	2015-05-01	Indoor	Indoor resting catch	06:30 to 10:00	36	Extracted DNA	Female	-20 freezer	Wild caught adult	Qiagen DNeasy	Extracted DNA		Qiagen DNeasy	6.9	fun	LI	35.42	34	34	35.53	35	34	35.11	34	34	36.09	35	34	0.947	0.01648	1.382	1885.34	F		PASS	PASS	PASS	PASS	PASS	PASS	1231-VO-MULTI-WONDJI-VMF00043	Kinshasa, Lukunga
VBS17516	Charles Wondji	Democratic Republic of the Congo	Kinshasa	2015	5	-4.3275	15.3133	2015-05-01	Indoor	Indoor resting catch	06:30 to 10:00	37	Extracted DNA	Female	-20 freezer	Wild caught adult	Qiagen DNeasy	Extracted DNA		Qiagen DNeasy	8.4	fun	LI	26.63	26	25	26.64	26	25	26.35	25	25	27.64	26	26	0.944	0.01675	1.407	1396.92	F		PASS	PASS	PASS	PASS	PASS	PASS	1231-VO-MULTI-WONDJI-VMF00043	Kinshasa, Lukunga
VBS17517	Charles Wondji	Democratic Republic of the Congo	Kinshasa	2015	5	-4.3275	15.3133	2015-05-01	Indoor	Indoor resting catch	06:30 to 10:00	38	Extracted DNA	Female	-20 freezer	Wild caught adult	Qiagen DNeasy	Extracted DNA		Qiagen DNeasy	5.9	fun	LI	33.9	33	33	34.05	33	33	33.88	33	33	33.27	32	32	0.945	0.01658	1.169	1539.6	F		PASS	PASS	PASS	PASS	PASS	PASS	1231-VO-MULTI-WONDJI-VMF00043	Kinshasa, Lukunga
VBS17518	Charles Wondji	Democratic Republic of the Congo	Kinshasa	2015	5	-4.3275	15.3133	2015-05-01	Indoor	Indoor resting catch	06:30 to 10:00	39	Extracted DNA	Female	-20 freezer	Wild caught adult	Qiagen DNeasy	Extracted DNA		Qiagen DNeasy	23	fun	LI	27.67	27	27	27.84	27	27	27.64	27	26	26.95	26	26	0.946	0.01677	3.098	4892.53	F		PASS	PASS	PASS	PASS	PASS	PASS	1231-VO-MULTI-WONDJI-VMF00043	Kinshasa, Lukunga
VBS17520	Charles Wondji	Democratic Republic of the Congo	Kinshasa	2015	5	-4.3275	15.3133	2015-05-01	Indoor	Indoor resting catch	06:30 to 10:00	41	Extracted DNA	Female	-20 freezer	Wild caught adult	Qiagen DNeasy	Extracted DNA		Qiagen DNeasy	4.4	fun	LI	29.07	28	28	29.3	29	28	29.01	28	28	28.19	27	28	0.945	0.01642	1.204	1340.44	F		PASS	PASS	PASS	PASS	PASS	PASS	1231-VO-MULTI-WONDJI-VMF00043	Kinshasa, Lukunga
VBS17522	Charles Wondji	Democratic Republic of the Congo	Kinshasa	2015	5	-4.3275	15.3133	2015-05-01	Indoor	Indoor resting catch	06:30 to 10:00	45	Extracted DNA	Female	-20 freezer	Wild caught adult	Qiagen DNeasy	Extracted DNA		Qiagen DNeasy	8.4	fun	LI	30.34	30	29	30.7	30	30	30.01	29	29	29.87	29	29	0.945	0.01626	1.247	1446.48	F		PASS	PASS	PASS	PASS	PASS	PASS	1231-VO-MULTI-WONDJI-VMF00043	Kinshasa, Lukunga
VBS17523	Charles Wondji	Democratic Republic of the Congo	Kinshasa	2015	5	-4.3275	15.3133	2015-05-01	Indoor	Indoor resting catch	06:30 to 10:00	46	Extracted DNA	Female	-20 freezer	Wild caught adult	Qiagen DNeasy	Extracted DNA		Qiagen DNeasy	17.4	fun	LI	32.58	32	32	32.77	32	32	32.41	31	31	32.31	31	32	0.946	0.01658	1.5	2147.53	F		PASS	PASS	PASS	PASS	PASS	PASS	1231-VO-MULTI-WONDJI-VMF00043	Kinshasa, Lukunga
VBS17524	Charles Wondji	Democratic Republic of the Congo	Kinshasa	2015	5	-4.3275	15.3133	2015-05-01	Indoor	Indoor resting catch	06:30 to 10:00	47	Extracted DNA	Female	-20 freezer	Wild caught adult	Qiagen DNeasy	Extracted DNA		Qiagen DNeasy	43.5	fun	LI	47.03	47	47	47.47	47	47	47.07	47	47	44.79	45	46	0.95	0.01635	2.38	6834.82	F		PASS	PASS	PASS	PASS	PASS	PASS	1231-VO-MULTI-WONDJI-VMF00043	Kinshasa, Lukunga
VBS17526	Charles Wondji	Democratic Republic of the Congo	Kinshasa	2015	5	-4.3275	15.3133	2015-05-01	Indoor	Indoor resting catch	06:30 to 10:00	49	Extracted DNA	Female	-20 freezer	Wild caught adult	Qiagen DNeasy	Extracted DNA		Qiagen DNeasy	15.1	fun	LI	19.53	19	18	19.59	19	18	19.5	19	18	19.39	18	18	0.941	0.01639	1.478	1061.58	F		PASS	PASS	PASS	PASS	PASS	PASS	1231-VO-MULTI-WONDJI-VMF00043	Kinshasa, Lukunga
VBS17527	Charles Wondji	Democratic Republic of the Congo	Kinshasa	2015	5	-4.3275	15.3133	2015-05-01	Indoor	Indoor resting catch	06:30 to 10:00	50	Extracted DNA	Female	-20 freezer	Wild caught adult	Qiagen DNeasy	Extracted DNA		Qiagen DNeasy	21.4	fun	LI	34	33	33	34.17	34	33	33.82	33	33	33.84	33	33	0.945	0.01653	1.146	1488.64	F		PASS	PASS	PASS	PASS	PASS	PASS	1231-VO-MULTI-WONDJI-VMF00043	Kinshasa, Lukunga
VBS17528	Charles Wondji	Democratic Republic of the Congo	Kinshasa	2015	5	-4.3275	15.3133	2015-05-01	Indoor	Indoor resting catch	06:30 to 10:00	51	Extracted DNA	Female	-20 freezer	Wild caught adult	Qiagen DNeasy	Extracted DNA		Qiagen DNeasy	26.8	fun	LI	46.24	46	46	46.41	46	46	46.17	45	45	45.73	45	45	0.949	0.01673	1.45	3315.66	F		PASS	PASS	PASS	PASS	PASS	PASS	1231-VO-MULTI-WONDJI-VMF00043	Kinshasa, Lukunga
VBS17529	Charles Wondji	Democratic Republic of the Congo	Kinshasa	2015	5	-4.3275	15.3133	2015-05-01	Indoor	Indoor resting catch	06:30 to 10:00	52	Extracted DNA	Female	-20 freezer	Wild caught adult	Qiagen DNeasy	Extracted DNA		Qiagen DNeasy	24.3	fun	LI	31.15	31	31	31.44	31	31	31.05	30	30	30.12	30	30	0.945	0.01655	1.284	1452.09	F		PASS	PASS	PASS	PASS	PASS	PASS	1231-VO-MULTI-WONDJI-VMF00043	Kinshasa, Lukunga
VBS17532	Charles Wondji	Democratic Republic of the Congo	Kinshasa	2015	5	-4.3275	15.3133	2015-05-01	Indoor	Indoor resting catch	06:30 to 10:00	56	Extracted DNA	Female	-20 freezer	Wild caught adult	Qiagen DNeasy	Extracted DNA		Qiagen DNeasy	43.6	fun	LI	59.74	59	59	60.25	60	60	59.7	59	59	57.46	57	59	0.953	0.0167	2.856	12159.6	F		PASS	PASS	PASS	PASS	PASS	PASS	1231-VO-MULTI-WONDJI-VMF00043	Kinshasa, Lukunga
VBS17534	Charles Wondji	Democratic Republic of the Congo	Kinshasa	2015	5	-4.3275	15.3133	2015-05-01	Indoor	Indoor resting catch	06:30 to 10:00	58	Extracted DNA	Female	-20 freezer	Wild caught adult	Qiagen DNeasy	Extracted DNA		Qiagen DNeasy	7.1	fun	LI	33.22	32	32	33.16	32	32	33.02	32	32	34.28	32	32	0.945	0.01694	1	1265.07	F		PASS	PASS	PASS	PASS	PASS	PASS	1231-VO-MULTI-WONDJI-VMF00043	Kinshasa, Lukunga
VBS17539	Charles Wondji	Democratic Republic of the Congo	Kinshasa	2015	5	-4.3275	15.3133	2015-05-01	Indoor	Indoor resting catch	06:30 to 10:00	79	Extracted DNA	Female	-20 freezer	Wild caught adult	Qiagen DNeasy	Extracted DNA		Qiagen DNeasy	17.6	fun	LI	25.4	25	24	25.57	25	25	25.37	25	24	24.71	24	24	0.945	0.01674	3.79	5999.42	F		PASS	PASS	PASS	PASS	PASS	PASS	1231-VO-MULTI-WONDJI-VMF00043	Kinshasa, Lukunga
VBS17540	Charles Wondji	Nigeria	Akaka Remo	2015	-1	6.95	3.71667	2015-01-01	Indoor	Indoor resting catch	06:30 to 10:00	5	Extracted DNA	Female	-20 freezer	Wild caught adult	Qiagen DNeasy	Extracted DNA		Qiagen DNeasy	2.8	fun	LI	31.62	31	31	31.68	31	31	31.4	31	30	32.21	31	31	0.939	0.01843	2.313	3582.67	F		PASS	PASS	PASS	PASS	PASS	PASS	1231-VO-MULTI-WONDJI-VMF00043	Ogun State,
VBS17541	Charles Wondji	Nigeria	Akaka Remo	2015	-1	6.95	3.71667	2015-01-01	Indoor	Indoor resting catch	06:30 to 10:00	6	Extracted DNA	Female	-20 freezer	Wild caught adult	Qiagen DNeasy	Extracted DNA		Qiagen DNeasy	4	fun	LI	25.57	25	25	25.68	25	25	25.41	25	24	25.65	24	24	0.937	0.01842	1.615	1514.04	F		PASS	PASS	PASS	PASS	PASS	PASS	1231-VO-MULTI-WONDJI-VMF00043	Ogun State,
VBS17543	Charles Wondji	Nigeria	Akaka Remo	2015	-1	6.95	3.71667	2015-01-01	Indoor	Indoor resting catch	06:30 to 10:00	8	Extracted DNA	Female	-20 freezer	Wild caught adult	Qiagen DNeasy	Extracted DNA		Qiagen DNeasy	10.6	fun	LI	29.66	29	28	29.64	29	28	29.5	28	28	30.41	29	28	0.938	0.01869	1.412	1573.13	F		PASS	PASS	PASS	PASS	PASS	PASS	1231-VO-MULTI-WONDJI-VMF00043	Ogun State,
VBS17544	Charles Wondji	Nigeria	Akaka Remo	2015	-1	6.95	3.71667	2015-01-01	Indoor	Indoor resting catch	06:30 to 10:00	9	Extracted DNA	Female	-20 freezer	Wild caught adult	Qiagen DNeasy	Extracted DNA		Qiagen DNeasy	4.5	fun	LI	27.35	26	26	27.35	27	26	27.22	26	26	27.88	26	26	0.937	0.01859	1.528	1455.51	F		PASS	PASS	PASS	PASS	PASS	PASS	1231-VO-MULTI-WONDJI-VMF00043	Ogun State,
VBS17545	Charles Wondji	Nigeria	Akaka Remo	2015	-1	6.95	3.71667	2015-01-01	Indoor	Indoor resting catch	06:30 to 10:00	10	Extracted DNA	Female	-20 freezer	Wild caught adult	Qiagen DNeasy	Extracted DNA		Qiagen DNeasy	7.5	fun	LI	34.9	34	34	35.08	34	34	34.89	34	34	34.05	33	33	0.939	0.01872	1.251	1420.09	F		PASS	PASS	PASS	PASS	PASS	PASS	1231-VO-MULTI-WONDJI-VMF00043	Ogun State,
VBS17546	Charles Wondji	Nigeria	Akaka Remo	2015	-1	6.95	3.71667	2015-01-01	Indoor	Indoor resting catch	06:30 to 10:00	11	Extracted DNA	Female	-20 freezer	Wild caught adult	Qiagen DNeasy	Extracted DNA		Qiagen DNeasy	9.2	fun	LI	40.01	39	39	40.27	40	40	39.93	39	39	39.03	38	39	0.94	0.01885	1.153	1494.28	F		PASS	PASS	PASS	PASS	PASS	PASS	1231-VO-MULTI-WONDJI-VMF00043	Ogun State,
VBS17547	Charles Wondji	Nigeria	Akaka Remo	2015	-1	6.95	3.71667	2015-01-01	Indoor	Indoor resting catch	06:30 to 10:00	12	Extracted DNA	Female	-20 freezer	Wild caught adult	Qiagen DNeasy	Extracted DNA		Qiagen DNeasy	8.5	fun	LI	37.08	37	37	37.38	37	37	37.02	36	36	35.88	36	36	0.939	0.01874	1.181	1374.15	F		PASS	PASS	PASS	PASS	PASS	PASS	1231-VO-MULTI-WONDJI-VMF00043	Ogun State,
VBS17548	Charles Wondji	Nigeria	Akaka Remo	2015	-1	6.95	3.71667	2015-01-01	Indoor	Indoor resting catch	06:30 to 10:00	14	Extracted DNA	Female	-20 freezer	Wild caught adult	Qiagen DNeasy	Extracted DNA		Qiagen DNeasy	15.5	fun	LI	36.82	36	36	36.98	36	36	36.78	36	36	36.26	35	36	0.942	0.0185	4.141	10468.9	F		PASS	PASS	PASS	PASS	PASS	PASS	1231-VO-MULTI-WONDJI-VMF00043	Ogun State,
VBS17549	Charles Wondji	Nigeria	Akaka Remo	2015	-1	6.95	3.71667	2015-01-01	Indoor	Indoor resting catch	06:30 to 10:00	15	Extracted DNA	Female	-20 freezer	Wild caught adult	Qiagen DNeasy	Extracted DNA		Qiagen DNeasy	10.7	fun	LI	33.96	33	33	34.15	33	33	33.85	33	33	33.42	33	33	0.938	0.01872	1.151	1264.28	F		PASS	PASS	PASS	PASS	PASS	PASS	1231-VO-MULTI-WONDJI-VMF00043	Ogun State,
VBS17550	Charles Wondji	Nigeria	Akaka Remo	2015	-1	6.95	3.71667	2015-01-01	Indoor	Indoor resting catch	06:30 to 10:00	16	Extracted DNA	Female	-20 freezer	Wild caught adult	Qiagen DNeasy	Extracted DNA		Qiagen DNeasy	10.3	fun	LI	34.91	34	34	35.06	34	34	34.82	34	34	34.59	34	34	0.939	0.01876	1.137	1334.04	F		PASS	PASS	PASS	PASS	PASS	PASS	1231-VO-MULTI-WONDJI-VMF00043	Ogun State,
VBS17551	Charles Wondji	Nigeria	Akaka Remo	2015	-1	6.95	3.71667	2015-01-01	Indoor	Indoor resting catch	06:30 to 10:00	17	Extracted DNA	Female	-20 freezer	Wild caught adult	Qiagen DNeasy	Extracted DNA		Qiagen DNeasy	3.5	fun	LI	34.87	34	34	34.81	34	34	34.8	34	34	35.43	33	34	0.941	0.01872	1.247	1568.47	F		PASS	PASS	PASS	PASS	PASS	PASS	1231-VO-MULTI-WONDJI-VMF00043	Ogun State,
VBS17552	Charles Wondji	Nigeria	Akaka Remo	2015	-1	6.95	3.71667	2015-01-01	Indoor	Indoor resting catch	06:30 to 10:00	18	Extracted DNA	Female	-20 freezer	Wild caught adult	Qiagen DNeasy	Extracted DNA		Qiagen DNeasy	23.4	fun	LI	37.63	37	37	37.87	37	37	37.69	37	37	36.27	36	36	0.94	0.01846	1.218	1632.28	F		PASS	PASS	PASS	PASS	PASS	PASS	1231-VO-MULTI-WONDJI-VMF00043	Ogun State,
VBS17553	Charles Wondji	Nigeria	Akaka Remo	2015	-1	6.95	3.71667	2015-01-01	Indoor	Indoor resting catch	06:30 to 10:00	19	Extracted DNA	Female	-20 freezer	Wild caught adult	Qiagen DNeasy	Extracted DNA		Qiagen DNeasy	7.7	fun	LI	34.99	34	34	35.17	35	34	34.92	34	34	34.42	34	34	0.939	0.01846	1.115	1257.44	F		PASS	PASS	PASS	PASS	PASS	PASS	1231-VO-MULTI-WONDJI-VMF00043	Ogun State,
VBS17554	Charles Wondji	Nigeria	Akaka Remo	2015	-1	6.95	3.71667	2015-01-01	Indoor	Indoor resting catch	06:30 to 10:00	20	Extracted DNA	Female	-20 freezer	Wild caught adult	Qiagen DNeasy	Extracted DNA		Qiagen DNeasy	7.6	fun	LI	47.25	47	47	47.63	47	47	47.27	47	47	45.3	45	46	0.941	0.01879	0.958	1479.62	F		PASS	PASS	PASS	PASS	PASS	PASS	1231-VO-MULTI-WONDJI-VMF00043	Ogun State,
VBS17555	Charles Wondji	Nigeria	Akaka Remo	2015	-1	6.95	3.71667	2015-01-01	Indoor	Indoor resting catch	06:30 to 10:00	21	Extracted DNA	Female	-20 freezer	Wild caught adult	Qiagen DNeasy	Extracted DNA		Qiagen DNeasy	13.3	fun	LI	37.74	37	37	38	37	37	37.64	37	37	36.91	37	37	0.94	0.01845	1.212	1639.3	F		PASS	PASS	PASS	PASS	PASS	PASS	1231-VO-MULTI-WONDJI-VMF00043	Ogun State,
VBS17556	Charles Wondji	Nigeria	Akaka Remo	2015	-1	6.95	3.71667	2015-01-01	Indoor	Indoor resting catch	06:30 to 10:00	22	Extracted DNA	Female	-20 freezer	Wild caught adult	Qiagen DNeasy	Extracted DNA		Qiagen DNeasy	17.7	fun	LI	38.75	38	38	38.93	38	38	38.71	38	38	38	37	38	0.94	0.01862	1.045	1308.67	F		PASS	PASS	PASS	PASS	PASS	PASS	1231-VO-MULTI-WONDJI-VMF00043	Ogun State,
VBS17557	Charles Wondji	Nigeria	Akaka Remo	2015	-1	6.95	3.71667	2015-01-01	Indoor	Indoor resting catch	06:30 to 10:00	23	Extracted DNA	Female	-20 freezer	Wild caught adult	Qiagen DNeasy	Extracted DNA		Qiagen DNeasy	8.9	fun	LI	41.33	41	41	41.64	41	41	41.02	40	40	41.07	40	41	0.942	0.01856	1.156	1552.13	F		PASS	PASS	PASS	PASS	PASS	PASS	1231-VO-MULTI-WONDJI-VMF00043	Ogun State,
VBS17558	Charles Wondji	Nigeria	Akaka Remo	2015	-1	6.95	3.71667	2015-01-01	Indoor	Indoor resting catch	06:30 to 10:00	24	Extracted DNA	Female	-20 freezer	Wild caught adult	Qiagen DNeasy	Extracted DNA		Qiagen DNeasy	4.5	fun	LI	28.15	27	27	28.18	27	27	28.01	27	27	28.55	27	27	0.937	0.01885	1.332	1218.58	F		PASS	PASS	PASS	PASS	PASS	PASS	1231-VO-MULTI-WONDJI-VMF00043	Ogun State,
VBS17559	Charles Wondji	Nigeria	Akaka Remo	2015	-1	6.95	3.71667	2015-01-01	Indoor	Indoor resting catch	06:30 to 10:00	25 do not use	Extracted DNA	Female	-20 freezer	Wild caught adult	Qiagen DNeasy	Extracted DNA		Qiagen DNeasy		fun	STD	29.37	28	28	29.5	29	28	29.15	28	28	29.55	28	28	0.935	0.0188	1.314	1765.5	F		PASS	PASS	PASS	PASS	PASS	PASS	1231-VO-MULTI-WONDJI-VMF00043	Ogun State,
VBS17560	Charles Wondji	Nigeria	Akaka Remo	2015	-1	6.95	3.71667	2015-01-01	Indoor	Indoor resting catch	06:30 to 10:00	26	Extracted DNA	Female	-20 freezer	Wild caught adult	Qiagen DNeasy	Extracted DNA		Qiagen DNeasy	16	fun	LI	29.81	29	29	30	29	29	29.77	29	28	29.03	28	28	0.938	0.01866	1.529	1529.53	F		PASS	PASS	PASS	PASS	PASS	PASS	1231-VO-MULTI-WONDJI-VMF00043	Ogun State,
VBS17561	Charles Wondji	Nigeria	Akaka Remo	2015	-1	6.95	3.71667	2015-01-01	Indoor	Indoor resting catch	06:30 to 10:00	27	Extracted DNA	Female	-20 freezer	Wild caught adult	Qiagen DNeasy	Extracted DNA		Qiagen DNeasy	11.2	fun	LI	32.25	32	31	32.45	32	32	32.13	31	31	31.74	31	31	0.938	0.0186	1.036	1086.71	F		PASS	PASS	PASS	PASS	PASS	PASS	1231-VO-MULTI-WONDJI-VMF00043	Ogun State,
VBS17562	Charles Wondji	Nigeria	Akaka Remo	2015	-1	6.95	3.71667	2015-01-01	Indoor	Indoor resting catch	06:30 to 10:00	28	Extracted DNA	Female	-20 freezer	Wild caught adult	Qiagen DNeasy	Extracted DNA		Qiagen DNeasy	20.3	fun	LI	39.15	38	38	39.36	39	38	39.01	38	38	38.65	38	38	0.941	0.0187	1.102	1427.35	F		PASS	PASS	PASS	PASS	PASS	PASS	1231-VO-MULTI-WONDJI-VMF00043	Ogun State,
VBS17563	Charles Wondji	Nigeria	Akaka Remo	2015	-1	6.95	3.71667	2015-01-01	Indoor	Indoor resting catch	06:30 to 10:00	31	Extracted DNA	Female	-20 freezer	Wild caught adult	Qiagen DNeasy	Extracted DNA		Qiagen DNeasy	17	fun	LI	32.4	32	32	32.65	32	32	32.24	31	31	31.83	31	32	0.938	0.0188	0.999	1268.34	F		PASS	PASS	PASS	PASS	PASS	PASS	1231-VO-MULTI-WONDJI-VMF00043	Ogun State,
VBS17564	Charles Wondji	Nigeria	Akaka Remo	2015	-1	6.95	3.71667	2015-01-01	Indoor	Indoor resting catch	06:30 to 10:00	32	Extracted DNA	Female	-20 freezer	Wild caught adult	Qiagen DNeasy	Extracted DNA		Qiagen DNeasy	13.1	fun	LI	42.42	42	42	42.74	42	42	42.33	42	42	41.2	41	42	0.94	0.019	1.046	1413.26	F		PASS	PASS	PASS	PASS	PASS	PASS	1231-VO-MULTI-WONDJI-VMF00043	Ogun State,
VBS17565	Charles Wondji	Nigeria	Akaka Remo	2015	-1	6.95	3.71667	2015-01-01	Indoor	Indoor resting catch	06:30 to 10:00	33	Extracted DNA	Female	-20 freezer	Wild caught adult	Qiagen DNeasy	Extracted DNA		Qiagen DNeasy	12.9	fun	LI	37.16	36	36	37.5	37	36	36.93	36	36	36.47	36	36	0.939	0.01867	1.061	1276.12	F		PASS	PASS	PASS	PASS	PASS	PASS	1231-VO-MULTI-WONDJI-VMF00043	Ogun State,
VBS17566	Charles Wondji	Nigeria	Akaka Remo	2015	-1	6.95	3.71667	2015-01-01	Indoor	Indoor resting catch	06:30 to 10:00	34	Extracted DNA	Female	-20 freezer	Wild caught adult	Qiagen DNeasy	Extracted DNA		Qiagen DNeasy	10.1	fun	LI	35.6	35	35	35.78	35	35	35.41	35	34	35.49	34	35	0.939	0.01862	1.086	1143.09	F		PASS	PASS	PASS	PASS	PASS	PASS	1231-VO-MULTI-WONDJI-VMF00043	Ogun State,
VBS17567	Charles Wondji	Nigeria	Akaka Remo	2015	-1	6.95	3.71667	2015-01-01	Indoor	Indoor resting catch	06:30 to 10:00	35	Extracted DNA	Female	-20 freezer	Wild caught adult	Qiagen DNeasy	Extracted DNA		Qiagen DNeasy	11.6	fun	LI	32.9	32	32	33.06	32	32	32.68	32	31	32.97	32	32	0.939	0.01884	1.251	1486.59	F		PASS	PASS	PASS	PASS	PASS	PASS	1231-VO-MULTI-WONDJI-VMF00043	Ogun State,
VBS17568	Charles Wondji	Nigeria	Akaka Remo	2015	-1	6.95	3.71667	2015-01-01	Indoor	Indoor resting catch	06:30 to 10:00	36	Extracted DNA	Female	-20 freezer	Wild caught adult	Qiagen DNeasy	Extracted DNA		Qiagen DNeasy	15.4	fun	LI	37.29	36	36	37.27	36	36	37.32	36	36	37.29	35	36	0.94	0.01849	1.186	1522.77	F		PASS	PASS	PASS	PASS	PASS	PASS	1231-VO-MULTI-WONDJI-VMF00043	Ogun State,
VBS17570	Charles Wondji	Nigeria	Akaka Remo	2015	-1	6.95	3.71667	2015-01-01	Indoor	Indoor resting catch	06:30 to 10:00	39	Extracted DNA	Female	-20 freezer	Wild caught adult	Qiagen DNeasy	Extracted DNA		Qiagen DNeasy	22.8	fun	LI	39.14	38	38	39.24	38	38	38.98	38	38	39.31	37	38	0.94	0.0189	1.147	1379.54	F		PASS	PASS	PASS	PASS	PASS	PASS	1231-VO-MULTI-WONDJI-VMF00043	Ogun State,
VBS17571	Charles Wondji	Nigeria	Akaka Remo	2015	-1	6.95	3.71667	2015-01-01	Indoor	Indoor resting catch	06:30 to 10:00	40	Extracted DNA	Female	-20 freezer	Wild caught adult	Qiagen DNeasy	Extracted DNA		Qiagen DNeasy	3.2	fun	LI	34.14	33	33	34.41	34	33	33.97	33	33	33.55	33	33	0.939	0.01874	0.993	1171	F		PASS	PASS	PASS	PASS	PASS	PASS	1231-VO-MULTI-WONDJI-VMF00043	Ogun State,
VBS17572	Charles Wondji	Nigeria	Akaka Remo	2015	-1	6.95	3.71667	2015-01-01	Indoor	Indoor resting catch	06:30 to 10:00	41	Extracted DNA	Female	-20 freezer	Wild caught adult	Qiagen DNeasy	Extracted DNA		Qiagen DNeasy	13.4	fun	LI	38.71	38	38	39.07	38	38	38.53	38	38	37.64	37	37	0.939	0.0191	1.263	1737.05	F		PASS	PASS	PASS	PASS	PASS	PASS	1231-VO-MULTI-WONDJI-VMF00043	Ogun State,
VBS17573	Charles Wondji	Nigeria	Akaka Remo	2015	-1	6.95	3.71667	2015-01-01	Indoor	Indoor resting catch	06:30 to 10:00	42	Extracted DNA	Female	-20 freezer	Wild caught adult	Qiagen DNeasy	Extracted DNA		Qiagen DNeasy	8	fun	LI	34.05	33	33	34.14	34	33	33.95	33	33	34.01	33	34	0.937	0.01906	1.054	1082.16	F		PASS	PASS	PASS	PASS	PASS	PASS	1231-VO-MULTI-WONDJI-VMF00043	Ogun State,
VBS17574	Charles Wondji	Nigeria	Akaka Remo	2015	-1	6.95	3.71667	2015-01-01	Indoor	Indoor resting catch	06:30 to 10:00	43	Extracted DNA	Female	-20 freezer	Wild caught adult	Qiagen DNeasy	Extracted DNA		Qiagen DNeasy	7	fun	LI	35.81	35	35	35.93	35	35	35.52	34	34	36.4	35	36	0.94	0.01858	1.118	1224.39	F		PASS	PASS	PASS	PASS	PASS	PASS	1231-VO-MULTI-WONDJI-VMF00043	Ogun State,
VBS17575	Charles Wondji	Nigeria	Akaka Remo	2015	-1	6.95	3.71667	2015-01-01	Indoor	Indoor resting catch	06:30 to 10:00	44	Extracted DNA	Female	-20 freezer	Wild caught adult	Qiagen DNeasy	Extracted DNA		Qiagen DNeasy	9.2	fun	LI	36.7	36	35	36.72	36	36	36.43	35	35	37.62	36	36	0.939	0.01875	1.057	1232.16	F		PASS	PASS	PASS	PASS	PASS	PASS	1231-VO-MULTI-WONDJI-VMF00043	Ogun State,
VBS17576	Charles Wondji	Nigeria	Akaka Remo	2015	-1	6.95	3.71667	2015-01-01	Indoor	Indoor resting catch	06:30 to 10:00	45	Extracted DNA	Female	-20 freezer	Wild caught adult	Qiagen DNeasy	Extracted DNA		Qiagen DNeasy	13.5	fun	LI	36.08	35	35	36.19	36	36	36.1	35	35	35.47	35	36	0.94	0.01875	1.246	1557.32	F		PASS	PASS	PASS	PASS	PASS	PASS	1231-VO-MULTI-WONDJI-VMF00043	Ogun State,
VBS17577	Charles Wondji	Nigeria	Akaka Remo	2015	-1	6.95	3.71667	2015-01-01	Indoor	Indoor resting catch	06:30 to 10:00	46	Extracted DNA	Female	-20 freezer	Wild caught adult	Qiagen DNeasy	Extracted DNA		Qiagen DNeasy	8.2	fun	LI	37.86	37	37	38.02	37	37	37.53	37	36	38.34	37	38	0.94	0.0185	1.154	1393.9	F		PASS	PASS	PASS	PASS	PASS	PASS	1231-VO-MULTI-WONDJI-VMF00043	Ogun State,
VBS17578	Charles Wondji	Nigeria	Akaka Remo	2015	-1	6.95	3.71667	2015-01-01	Indoor	Indoor resting catch	06:30 to 10:00	48	Extracted DNA	Female	-20 freezer	Wild caught adult	Qiagen DNeasy	Extracted DNA		Qiagen DNeasy	11.2	fun	LI	36.3	36	35	36.46	36	35	36.06	35	35	36.52	36	36	0.94	0.01848	1.436	1987.85	F		PASS	PASS	PASS	PASS	PASS	PASS	1231-VO-MULTI-WONDJI-VMF00043	Ogun State,
VBS17579	Charles Wondji	Nigeria	Akaka Remo	2015	-1	6.95	3.71667	2015-01-01	Indoor	Indoor resting catch	06:30 to 10:00	49	Extracted DNA	Female	-20 freezer	Wild caught adult	Qiagen DNeasy	Extracted DNA		Qiagen DNeasy	8.9	fun	LI	36.41	36	36	36.82	36	36	36.03	35	35	35.92	36	36	0.94	0.01857	1.267	1567.63	F		PASS	PASS	PASS	PASS	PASS	PASS	1231-VO-MULTI-WONDJI-VMF00043	Ogun State,
VBS17580	Charles Wondji	Nigeria	Akaka Remo	2015	-1	6.95	3.71667	2015-01-01	Indoor	Indoor resting catch	06:30 to 10:00	50	Extracted DNA	Female	-20 freezer	Wild caught adult	Qiagen DNeasy	Extracted DNA		Qiagen DNeasy	15.4	fun	LI	37.25	37	37	37.48	37	37	37.09	36	36	36.74	36	37	0.938	0.01895	0.952	1011.88	F		PASS	PASS	PASS	PASS	PASS	PASS	1231-VO-MULTI-WONDJI-VMF00043	Ogun State,
VBS17581	Charles Wondji	Nigeria	Akaka Remo	2015	-1	6.95	3.71667	2015-01-01	Indoor	Indoor resting catch	06:30 to 10:00	56	Extracted DNA	Female	-20 freezer	Wild caught adult	Qiagen DNeasy	Extracted DNA		Qiagen DNeasy	56.8	fun	LI	43.95	43	44	44.31	44	44	43.91	43	43	42.35	42	43	0.94	0.01916	1.172	1845.04	F		PASS	PASS	PASS	PASS	PASS	PASS	1231-VO-MULTI-WONDJI-VMF00043	Ogun State,
VBS17582	Charles Wondji	Nigeria	Akaka Remo	2015	-1	6.95	3.71667	2015-01-01	Indoor	Indoor resting catch	06:30 to 10:00	80	Extracted DNA	Female	-20 freezer	Wild caught adult	Qiagen DNeasy	Extracted DNA		Qiagen DNeasy	15.4	fun	LI	33.88	33	33	34.11	34	33	33.76	33	33	33.22	33	34	0.938	0.01843	1.134	1393.23	F		PASS	PASS	PASS	PASS	PASS	PASS	1231-VO-MULTI-WONDJI-VMF00043	Ogun State,
VBS17583	Charles Wondji	Zambia	Katete	2016	8	-14.1833	31.8667	2016-08-01	Indoor	Indoor resting catch	06:30 to 10:00	1	Extracted DNA	Female	-20 freezer	Wild caught adult	Qiagen DNeasy	Extracted DNA		Qiagen DNeasy	67.5	fun	LI	31.86	31	31	31.93	31	31	31.93	31	31	31.25	30	30	0.942	0.01808	2.659	5599.56	F		PASS	PASS	PASS	PASS	PASS	PASS	1231-VO-MULTI-WONDJI-VMF00043	Eastern Province, Katete
VBS17585	Charles Wondji	Zambia	Katete	2016	8	-14.1833	31.8667	2016-08-01	Indoor	Indoor resting catch	06:30 to 10:00	3	Extracted DNA	Female	-20 freezer	Wild caught adult	Qiagen DNeasy	Extracted DNA		Qiagen DNeasy	8.5	fun	LI	19.62	18	17	19.4	18	17	19.54	18	17	20.92	18	18	0.94	0.01802	1.871	1308.74	F		PASS	PASS	PASS	PASS	PASS	PASS	1231-VO-MULTI-WONDJI-VMF00043	Eastern Province, Katete
VBS17586	Charles Wondji	Zambia	Katete	2016	8	-14.1833	31.8667	2016-08-01	Indoor	Indoor resting catch	06:30 to 10:00	4	Extracted DNA	Female	-20 freezer	Wild caught adult	Qiagen DNeasy	Extracted DNA		Qiagen DNeasy	52.1	fun	LI	37.41	37	37	37.66	37	37	37.44	36	36	36.05	35	36	0.944	0.01791	1.112	1315.5	F		PASS	PASS	PASS	PASS	PASS	PASS	1231-VO-MULTI-WONDJI-VMF00043	Eastern Province, Katete
VBS17587	Charles Wondji	Zambia	Katete	2016	8	-14.1833	31.8667	2016-08-01	Indoor	Indoor resting catch	06:30 to 10:00	5	Extracted DNA	Female	-20 freezer	Wild caught adult	Qiagen DNeasy	Extracted DNA		Qiagen DNeasy	25.7	fun	LI	20.73	19	19	20.61	19	19	20.71	19	19	21.35	19	18	0.94	0.0182	3.132	2840.99	F		PASS	PASS	PASS	PASS	PASS	PASS	1231-VO-MULTI-WONDJI-VMF00043	Eastern Province, Katete
VBS17588	Charles Wondji	Zambia	Katete	2016	8	-14.1833	31.8667	2016-08-01	Indoor	Indoor resting catch	06:30 to 10:00	6	Extracted DNA	Female	-20 freezer	Wild caught adult	Qiagen DNeasy	Extracted DNA		Qiagen DNeasy	10.6	fun	LI	20.41	19	18	20.33	19	18	20.34	18	18	21.12	19	18	0.94	0.01824	3.513	3283.42	F		PASS	PASS	PASS	PASS	PASS	PASS	1231-VO-MULTI-WONDJI-VMF00043	Eastern Province, Katete
VBS17589	Charles Wondji	Zambia	Katete	2016	8	-14.1833	31.8667	2016-08-01	Indoor	Indoor resting catch	06:30 to 10:00	7	Extracted DNA	Female	-20 freezer	Wild caught adult	Qiagen DNeasy	Extracted DNA		Qiagen DNeasy	11.2	fun	LI	43.5	43	43	43.94	44	44	43.82	43	43	40.15	40	41	0.945	0.01771	3.279	11581.5	F		PASS	PASS	PASS	PASS	PASS	PASS	1231-VO-MULTI-WONDJI-VMF00043	Eastern Province, Katete
VBS17591	Charles Wondji	Zambia	Katete	2016	8	-14.1833	31.8667	2016-08-01	Indoor	Indoor resting catch	06:30 to 10:00	9	Extracted DNA	Female	-20 freezer	Wild caught adult	Qiagen DNeasy	Extracted DNA		Qiagen DNeasy	13.7	fun	LI	33.79	33	33	34.06	33	33	33.7	33	32	32.8	32	32	0.944	0.01754	4.241	10750.1	F		PASS	PASS	PASS	PASS	PASS	PASS	1231-VO-MULTI-WONDJI-VMF00043	Eastern Province, Katete
VBS17592	Charles Wondji	Zambia	Katete	2016	8	-14.1833	31.8667	2016-08-01	Indoor	Indoor resting catch	06:30 to 10:00	10	Extracted DNA	Female	-20 freezer	Wild caught adult	Qiagen DNeasy	Extracted DNA		Qiagen DNeasy	45.5	fun	LI	36.93	36	36	37.04	36	36	36.87	36	36	36.69	35	36	0.944	0.01743	1.072	1548.77	F		PASS	PASS	PASS	PASS	PASS	PASS	1231-VO-MULTI-WONDJI-VMF00043	Eastern Province, Katete
VBS17593	Charles Wondji	Zambia	Katete	2016	8	-14.1833	31.8667	2016-08-01	Indoor	Indoor resting catch	06:30 to 10:00	11	Extracted DNA	Female	-20 freezer	Wild caught adult	Qiagen DNeasy	Extracted DNA		Qiagen DNeasy	39.1	fun	LI	30.55	29	29	30.65	30	29	30.54	29	29	30.15	29	29	0.945	0.01794	3.917	6886.72	F		PASS	PASS	PASS	PASS	PASS	PASS	1231-VO-MULTI-WONDJI-VMF00043	Eastern Province, Katete
VBS17594	Charles Wondji	Zambia	Katete	2016	8	-14.1833	31.8667	2016-08-01	Indoor	Indoor resting catch	06:30 to 10:00	12	Extracted DNA	Female	-20 freezer	Wild caught adult	Qiagen DNeasy	Extracted DNA		Qiagen DNeasy	41.7	fun	LI	35.47	34	34	35.62	35	35	35.54	34	34	34.44	33	34	0.943	0.01787	1.182	1619.82	F		PASS	PASS	PASS	PASS	PASS	PASS	1231-VO-MULTI-WONDJI-VMF00043	Eastern Province, Katete
VBS17595	Charles Wondji	Zambia	Katete	2016	8	-14.1833	31.8667	2016-08-01	Indoor	Indoor resting catch	06:30 to 10:00	13	Extracted DNA	Female	-20 freezer	Wild caught adult	Qiagen DNeasy	Extracted DNA		Qiagen DNeasy	23.7	fun	LI	33.18	32	32	33.37	33	32	33.11	32	32	32.52	31	31	0.945	0.0174	4.05	9688.87	F		PASS	PASS	PASS	PASS	PASS	PASS	1231-VO-MULTI-WONDJI-VMF00043	Eastern Province, Katete
VBS17596	Charles Wondji	Zambia	Katete	2016	8	-14.1833	31.8667	2016-08-01	Indoor	Indoor resting catch	06:30 to 10:00	14	Extracted DNA	Female	-20 freezer	Wild caught adult	Qiagen DNeasy	Extracted DNA		Qiagen DNeasy	34.3	fun	LI	35.13	34	34	35.32	35	34	35.16	34	34	34.13	33	34	0.946	0.01767	3.497	7837.03	F		PASS	PASS	PASS	PASS	PASS	PASS	1231-VO-MULTI-WONDJI-VMF00043	Eastern Province, Katete
VBS17597	Charles Wondji	Zambia	Katete	2016	8	-14.1833	31.8667	2016-08-01	Indoor	Indoor resting catch	06:30 to 10:00	15	Extracted DNA	Female	-20 freezer	Wild caught adult	Qiagen DNeasy	Extracted DNA		Qiagen DNeasy	27.8	fun	LI	39.5	39	39	39.83	39	39	39.38	38	38	38.42	37	37	0.944	0.01689	1.714	3417.17	F		PASS	PASS	PASS	PASS	PASS	PASS	1231-VO-MULTI-WONDJI-VMF00043	Eastern Province, Katete
VBS17598	Charles Wondji	Zambia	Katete	2016	8	-14.1833	31.8667	2016-08-01	Indoor	Indoor resting catch	06:30 to 10:00	16	Extracted DNA	Female	-20 freezer	Wild caught adult	Qiagen DNeasy	Extracted DNA		Qiagen DNeasy	7.7	fun	LI	33.05	32	31	33.19	32	31	32.95	31	31	32.8	31	31	0.942	0.01734	1.264	1790.78	F		PASS	PASS	PASS	PASS	PASS	PASS	1231-VO-MULTI-WONDJI-VMF00043	Eastern Province, Katete
VBS17599	Charles Wondji	Zambia	Katete	2016	8	-14.1833	31.8667	2016-08-01	Indoor	Indoor resting catch	06:30 to 10:00	17	Extracted DNA	Female	-20 freezer	Wild caught adult	Qiagen DNeasy	Extracted DNA		Qiagen DNeasy	35.8	fun	LI	35.15	34	34	35.28	35	34	35.17	34	34	34.46	33	34	0.944	0.01752	2.214	4412.54	F		PASS	PASS	PASS	PASS	PASS	PASS	1231-VO-MULTI-WONDJI-VMF00043	Eastern Province, Katete
VBS17600	Charles Wondji	Zambia	Katete	2016	8	-14.1833	31.8667	2016-08-01	Indoor	Indoor resting catch	06:30 to 10:00	18	Extracted DNA	Female	-20 freezer	Wild caught adult	Qiagen DNeasy	Extracted DNA		Qiagen DNeasy	35.7	fun	LI	38.91	38	38	39.09	38	38	38.86	38	38	38.3	37	38	0.941	0.01782	1.418	2018.9	F		PASS	PASS	PASS	PASS	PASS	PASS	1231-VO-MULTI-WONDJI-VMF00043	Eastern Province, Katete
VBS17601	Charles Wondji	Zambia	Katete	2016	8	-14.1833	31.8667	2016-08-01	Indoor	Indoor resting catch	06:30 to 10:00	19	Extracted DNA	Female	-20 freezer	Wild caught adult	Qiagen DNeasy	Extracted DNA		Qiagen DNeasy	54.6	fun	LI	33	32	32	33.1	32	32	32.95	32	31	32.69	31	31	0.942	0.01812	1.26	1495.03	F		PASS	PASS	PASS	PASS	PASS	PASS	1231-VO-MULTI-WONDJI-VMF00043	Eastern Province, Katete
VBS17602	Charles Wondji	Zambia	Katete	2016	8	-14.1833	31.8667	2016-08-01	Indoor	Indoor resting catch	06:30 to 10:00	20	Extracted DNA	Female	-20 freezer	Wild caught adult	Qiagen DNeasy	Extracted DNA		Qiagen DNeasy	19.8	fun	LI	24.32	22	22	24.17	22	22	24.4	22	22	24.72	22	22	0.943	0.01738	2.036	2307.5	F		PASS	PASS	PASS	PASS	PASS	PASS	1231-VO-MULTI-WONDJI-VMF00043	Eastern Province, Katete
VBS17603	Charles Wondji	Zambia	Katete	2016	8	-14.1833	31.8667	2016-08-01	Indoor	Indoor resting catch	06:30 to 10:00	21	Extracted DNA	Female	-20 freezer	Wild caught adult	Qiagen DNeasy	Extracted DNA		Qiagen DNeasy	10.9	fun	LI	37.43	37	37	37.77	37	37	37.47	37	36	35.64	35	35	0.943	0.01798	1.798	2628.86	F		PASS	PASS	PASS	PASS	PASS	PASS	1231-VO-MULTI-WONDJI-VMF00043	Eastern Province, Katete
VBS17604	Charles Wondji	Zambia	Katete	2016	8	-14.1833	31.8667	2016-08-01	Indoor	Indoor resting catch	06:30 to 10:00	22	Extracted DNA	Female	-20 freezer	Wild caught adult	Qiagen DNeasy	Extracted DNA		Qiagen DNeasy	21.6	fun	LI	31.74	31	30	31.88	31	30	31.7	30	30	31.17	30	30	0.945	0.01753	1.981	3108.78	F		PASS	PASS	PASS	PASS	PASS	PASS	1231-VO-MULTI-WONDJI-VMF00043	Eastern Province, Katete
VBS17605	Charles Wondji	Zambia	Katete	2016	8	-14.1833	31.8667	2016-08-01	Indoor	Indoor resting catch	06:30 to 10:00	23	Extracted DNA	Female	-20 freezer	Wild caught adult	Qiagen DNeasy	Extracted DNA		Qiagen DNeasy	10.1	fun	LI	34.97	34	34	35.34	35	34	34.7	34	33	34.26	33	33	0.942	0.01772	1.414	1758.32	F		PASS	PASS	PASS	PASS	PASS	PASS	1231-VO-MULTI-WONDJI-VMF00043	Eastern Province, Katete
VBS17606	Charles Wondji	Zambia	Katete	2016	8	-14.1833	31.8667	2016-08-01	Indoor	Indoor resting catch	06:30 to 10:00	24	Extracted DNA	Female	-20 freezer	Wild caught adult	Qiagen DNeasy	Extracted DNA		Qiagen DNeasy	19	fun	LI	25.25	24	23	25.26	24	24	25.15	24	23	25.62	23	23	0.942	0.01788	2.113	2401.86	F		PASS	PASS	PASS	PASS	PASS	PASS	1231-VO-MULTI-WONDJI-VMF00043	Eastern Province, Katete
VBS17607	Charles Wondji	Zambia	Katete	2016	8	-14.1833	31.8667	2016-08-01	Indoor	Indoor resting catch	06:30 to 10:00	25	Extracted DNA	Female	-20 freezer	Wild caught adult	Qiagen DNeasy	Extracted DNA		Qiagen DNeasy	21.6	fun	LI	37.04	36	36	37.2	36	36	37.04	36	36	36.24	35	36	0.943	0.01796	1.514	2364.71	F		PASS	PASS	PASS	PASS	PASS	PASS	1231-VO-MULTI-WONDJI-VMF00043	Eastern Province, Katete
VBS17608	Charles Wondji	Zambia	Katete	2016	8	-14.1833	31.8667	2016-08-01	Indoor	Indoor resting catch	06:30 to 10:00	26	Extracted DNA	Female	-20 freezer	Wild caught adult	Qiagen DNeasy	Extracted DNA		Qiagen DNeasy	13.4	fun	LI	23.02	21	21	22.93	21	21	22.94	21	21	23.74	21	21	0.941	0.01789	1.975	2086.74	F		PASS	PASS	PASS	PASS	PASS	PASS	1231-VO-MULTI-WONDJI-VMF00043	Eastern Province, Katete
VBS17609	Charles Wondji	Zambia	Katete	2016	8	-14.1833	31.8667	2016-08-01	Indoor	Indoor resting catch	06:30 to 10:00	27	Extracted DNA	Female	-20 freezer	Wild caught adult	Qiagen DNeasy	Extracted DNA		Qiagen DNeasy	19	fun	LI	34.17	33	33	34.23	33	33	34.09	33	33	34.18	32	33	0.943	0.01773	1.278	1634.91	F		PASS	PASS	PASS	PASS	PASS	PASS	1231-VO-MULTI-WONDJI-VMF00043	Eastern Province, Katete
VBS17610	Charles Wondji	Zambia	Katete	2016	8	-14.1833	31.8667	2016-08-01	Indoor	Indoor resting catch	06:30 to 10:00	28	Extracted DNA	Female	-20 freezer	Wild caught adult	Qiagen DNeasy	Extracted DNA		Qiagen DNeasy	25.6	fun	LI	33.21	32	31	33.17	32	32	33.05	31	31	34.03	32	31	0.943	0.01824	2.531	5035.14	F		PASS	PASS	PASS	PASS	PASS	PASS	1231-VO-MULTI-WONDJI-VMF00043	Eastern Province, Katete
VBS17612	Charles Wondji	Zambia	Katete	2016	8	-14.1833	31.8667	2016-08-01	Indoor	Indoor resting catch	06:30 to 10:00	30	Extracted DNA	Female	-20 freezer	Wild caught adult	Qiagen DNeasy	Extracted DNA		Qiagen DNeasy	24.7	fun	LI	37.38	36	36	37.61	36	36	37.22	36	35	36.94	35	35	0.946	0.01801	3.152	7370.89	F		PASS	PASS	PASS	PASS	PASS	PASS	1231-VO-MULTI-WONDJI-VMF00043	Eastern Province, Katete
VBS17613	Charles Wondji	Zambia	Katete	2016	8	-14.1833	31.8667	2016-08-01	Indoor	Indoor resting catch	06:30 to 10:00	31	Extracted DNA	Female	-20 freezer	Wild caught adult	Qiagen DNeasy	Extracted DNA		Qiagen DNeasy	9.2	fun	LI	42.25	41	40	42.67	41	41	41.91	40	40	41.56	40	40	0.945	0.01803	2.777	6988.48	F		PASS	PASS	PASS	PASS	PASS	PASS	1231-VO-MULTI-WONDJI-VMF00043	Eastern Province, Katete
VBS17614	Charles Wondji	Zambia	Katete	2016	8	-14.1833	31.8667	2016-08-01	Indoor	Indoor resting catch	06:30 to 10:00	32	Extracted DNA	Female	-20 freezer	Wild caught adult	Qiagen DNeasy	Extracted DNA		Qiagen DNeasy	43.6	fun	LI	31.31	30	30	31.45	31	30	31.34	30	30	30.57	29	29	0.942	0.01805	2.649	3891.5	F		PASS	PASS	PASS	PASS	PASS	PASS	1231-VO-MULTI-WONDJI-VMF00043	Eastern Province, Katete
VBS17615	Charles Wondji	Zambia	Katete	2016	8	-14.1833	31.8667	2016-08-01	Indoor	Indoor resting catch	06:30 to 10:00	33	Extracted DNA	Female	-20 freezer	Wild caught adult	Qiagen DNeasy	Extracted DNA		Qiagen DNeasy	26.9	fun	LI	34.31	33	33	34.44	33	33	34.22	33	33	34.01	33	33	0.942	0.01813	1.224	1496.23	F		PASS	PASS	PASS	PASS	PASS	PASS	1231-VO-MULTI-WONDJI-VMF00043	Eastern Province, Katete
VBS17616	Charles Wondji	Zambia	Katete	2016	8	-14.1833	31.8667	2016-08-01	Indoor	Indoor resting catch	06:30 to 10:00	34	Extracted DNA	Female	-20 freezer	Wild caught adult	Qiagen DNeasy	Extracted DNA		Qiagen DNeasy	18.8	fun	LI	24.25	23	22	24.32	23	22	24.07	22	22	24.62	22	22	0.94	0.01856	2.285	3068.6	F		PASS	PASS	PASS	PASS	PASS	PASS	1231-VO-MULTI-WONDJI-VMF00043	Eastern Province, Katete
VBS17617	Charles Wondji	Zambia	Katete	2016	8	-14.1833	31.8667	2016-08-01	Indoor	Indoor resting catch	06:30 to 10:00	35	Extracted DNA	Female	-20 freezer	Wild caught adult	Qiagen DNeasy	Extracted DNA		Qiagen DNeasy	12.6	fun	LI	27.93	26	26	28.05	27	26	27.74	26	26	28.07	26	26	0.943	0.0183	4.218	7922.48	F		PASS	PASS	PASS	PASS	PASS	PASS	1231-VO-MULTI-WONDJI-VMF00043	Eastern Province, Katete
VBS17618	Charles Wondji	Zambia	Katete	2016	8	-14.1833	31.8667	2016-08-01	Indoor	Indoor resting catch	06:30 to 10:00	36	Extracted DNA	Female	-20 freezer	Wild caught adult	Qiagen DNeasy	Extracted DNA		Qiagen DNeasy	26.7	fun	LI	31	30	29	31.01	30	29	30.99	29	29	30.99	29	29	0.943	0.01768	1.589	2086.3	F		PASS	PASS	PASS	PASS	PASS	PASS	1231-VO-MULTI-WONDJI-VMF00043	Eastern Province, Katete
VBS17619	Charles Wondji	Zambia	Katete	2016	8	-14.1833	31.8667	2016-08-01	Indoor	Indoor resting catch	06:30 to 10:00	37	Extracted DNA	Female	-20 freezer	Wild caught adult	Qiagen DNeasy	Extracted DNA		Qiagen DNeasy	33.8	fun	LI	36.72	36	36	36.86	36	36	36.81	36	36	35.71	35	35	0.941	0.01775	1.278	1776.68	F		PASS	PASS	PASS	PASS	PASS	PASS	1231-VO-MULTI-WONDJI-VMF00043	Eastern Province, Katete
VBS17620	Charles Wondji	Zambia	Katete	2016	8	-14.1833	31.8667	2016-08-01	Indoor	Indoor resting catch	06:30 to 10:00	38	Extracted DNA	Female	-20 freezer	Wild caught adult	Qiagen DNeasy	Extracted DNA		Qiagen DNeasy	8.2	fun	LI	44.44	44	44	44.94	45	45	44.61	44	44	41.32	41	41	0.94	0.01807	1.144	1751.55	F		PASS	PASS	PASS	PASS	PASS	PASS	1231-VO-MULTI-WONDJI-VMF00043	Eastern Province, Katete
VBS17623	Charles Wondji	Zambia	Katete	2016	8	-14.1833	31.8667	2016-08-01	Indoor	Indoor resting catch	06:30 to 10:00	41	Extracted DNA	Female	-20 freezer	Wild caught adult	Qiagen DNeasy	Extracted DNA		Qiagen DNeasy	38.7	fun	LI	26	25	24	25.95	25	24	26.08	24	24	25.95	24	24	0.942	0.01787	2.282	2862.11	F		PASS	PASS	PASS	PASS	PASS	PASS	1231-VO-MULTI-WONDJI-VMF00043	Eastern Province, Katete
VBS17624	Charles Wondji	Zambia	Katete	2016	8	-14.1833	31.8667	2016-08-01	Indoor	Indoor resting catch	06:30 to 10:00	42	Extracted DNA	Female	-20 freezer	Wild caught adult	Qiagen DNeasy	Extracted DNA		Qiagen DNeasy	49.6	fun	LI	35.72	35	35	35.94	35	35	35.73	35	34	34.67	33	34	0.942	0.01814	1.677	2389.96	F		PASS	PASS	PASS	PASS	PASS	PASS	1231-VO-MULTI-WONDJI-VMF00043	Eastern Province, Katete
VBS17625	Charles Wondji	Zambia	Katete	2016	8	-14.1833	31.8667	2016-08-01	Indoor	Indoor resting catch	06:30 to 10:00	43	Extracted DNA	Female	-20 freezer	Wild caught adult	Qiagen DNeasy	Extracted DNA		Qiagen DNeasy	53.8	fun	LI	29.7	28	28	29.65	29	28	29.81	28	28	29.57	28	27	0.942	0.01777	1.894	2420.07	F		PASS	PASS	PASS	PASS	PASS	PASS	1231-VO-MULTI-WONDJI-VMF00043	Eastern Province, Katete
VBS17626	Charles Wondji	Zambia	Katete	2016	8	-14.1833	31.8667	2016-08-01	Indoor	Indoor resting catch	06:30 to 10:00	44	Extracted DNA	Female	-20 freezer	Wild caught adult	Qiagen DNeasy	Extracted DNA		Qiagen DNeasy	51.1	fun	LI	34.31	33	33	34.42	34	33	34.34	33	33	33.65	32	32	0.945	0.018	4.215	9865.73	F		PASS	PASS	PASS	PASS	PASS	PASS	1231-VO-MULTI-WONDJI-VMF00043	Eastern Province, Katete
VBS17627	Charles Wondji	Zambia	Katete	2016	8	-14.1833	31.8667	2016-08-01	Indoor	Indoor resting catch	06:30 to 10:00	45	Extracted DNA	Female	-20 freezer	Wild caught adult	Qiagen DNeasy	Extracted DNA		Qiagen DNeasy	24.6	fun	LI	35	34	34	35.23	34	34	35	34	33	33.92	32	33	0.941	0.01812	1.667	2580.48	F		PASS	PASS	PASS	PASS	PASS	PASS	1231-VO-MULTI-WONDJI-VMF00043	Eastern Province, Katete
VBS17628	Charles Wondji	Zambia	Katete	2016	8	-14.1833	31.8667	2016-08-01	Indoor	Indoor resting catch	06:30 to 10:00	46	Extracted DNA	Female	-20 freezer	Wild caught adult	Qiagen DNeasy	Extracted DNA		Qiagen DNeasy	14.6	fun	LI	38.63	38	38	38.92	38	38	38.63	38	37	37.28	36	36	0.941	0.01813	1.234	2076.61	F		PASS	PASS	PASS	PASS	PASS	PASS	1231-VO-MULTI-WONDJI-VMF00043	Eastern Province, Katete
VBS17629	Charles Wondji	Zambia	Katete	2016	8	-14.1833	31.8667	2016-08-01	Indoor	Indoor resting catch	06:30 to 10:00	47	Extracted DNA	Female	-20 freezer	Wild caught adult	Qiagen DNeasy	Extracted DNA		Qiagen DNeasy	11.5	fun	LI	38.66	38	38	38.97	38	38	38.61	38	38	37.32	36	36	0.943	0.01789	1.436	2011.39	F		PASS	PASS	PASS	PASS	PASS	PASS	1231-VO-MULTI-WONDJI-VMF00043	Eastern Province, Katete
VBS17630	Charles Wondji	Zambia	Katete	2016	8	-14.1833	31.8667	2016-08-01	Indoor	Indoor resting catch	06:30 to 10:00	48	Extracted DNA	Female	-20 freezer	Wild caught adult	Qiagen DNeasy	Extracted DNA		Qiagen DNeasy	77.4	fun	LI	32.49	32	32	32.67	32	32	32.43	32	32	31.86	31	31	0.94	0.01831	1.374	1939.62	F		PASS	PASS	PASS	PASS	PASS	PASS	1231-VO-MULTI-WONDJI-VMF00043	Eastern Province, Katete
VBS17631	Eric Ochomo	Kenya	Ahero	2014	6	-0.174439	34.9203	2014-06-04	Indoor	Pyrethroid spray catch		11	Extracted DNA	Female	Silica gel	Wild caught adult	Collins et al 1987	Extracted DNA		Collins et al 1987	8.9	fun	LI	27.6	26	25	27.43	26	25	27.57	26	25	28.59	25	24	0.937	0.01959	3.309	5536.27	F		PASS	PASS	PASS	PASS	PASS	PASS	1232-VO-KE-OCHOMO-VMF00044	Kisumu County,
VBS17632	Eric Ochomo	Kenya	Ahero	2014	6	-0.174439	34.9203	2014-06-10	Indoor	Pyrethroid spray catch		16	Extracted DNA	Female	Silica gel	Wild caught adult	Collins et al 1987	Extracted DNA		Collins et al 1987	4.3	fun	LI	21.58	20	20	21.52	20	20	21.67	20	20	21.57	20	19	0.932	0.01995	4.44	4998.47	F		PASS	PASS	PASS	PASS	PASS	PASS	1232-VO-KE-OCHOMO-VMF00044	Kisumu County,
VBS17633	Eric Ochomo	Kenya	Ahero	2014	6	-0.174439	34.9203	2014-06-04	Indoor	Pyrethroid spray catch		24	Extracted DNA	Female	Silica gel	Wild caught adult	Collins et al 1987	Extracted DNA		Collins et al 1987	4.8	fun	LI	21	19	19	20.86	20	19	21	20	19	21.71	19	18	0.933	0.01979	2.159	1911.31	F		PASS	PASS	PASS	PASS	PASS	PASS	1232-VO-KE-OCHOMO-VMF00044	Kisumu County,
VBS17634	Eric Ochomo	Kenya	Ahero	2014	6	-0.174439	34.9203	2014-06-04	Indoor	Pyrethroid spray catch		26	Extracted DNA	Female	Silica gel	Wild caught adult	Collins et al 1987	Extracted DNA		Collins et al 1987	8.2	fun	LI	16.48	15	15	16.4	15	15	16.51	15	15	16.75	15	14	0.927	0.0202	2.496	1686	F		PASS	PASS	PASS	PASS	PASS	PASS	1232-VO-KE-OCHOMO-VMF00044	Kisumu County,
VBS17635	Eric Ochomo	Kenya	Ahero	2014	6	-0.174439	34.9203	2014-06-05	Indoor	Pyrethroid spray catch		33	Extracted DNA	Female	Silica gel	Wild caught adult	Collins et al 1987	Extracted DNA		Collins et al 1987	11.4	fun	LI	32.21	31	31	32.16	31	31	32.3	31	31	32.09	30	30	0.937	0.01969	1.536	1880.21	F		PASS	PASS	PASS	PASS	PASS	PASS	1232-VO-KE-OCHOMO-VMF00044	Kisumu County,
VBS17636	Eric Ochomo	Kenya	Ahero	2014	6	-0.174439	34.9203	2014-06-05	Indoor	Pyrethroid spray catch		41	Extracted DNA	Female	Silica gel	Wild caught adult	Collins et al 1987	Extracted DNA		Collins et al 1987	6.1	fun	LI	25.2	24	24	25.18	24	24	25.19	24	24	25.3	24	23	0.934	0.01977	1.246	1133.03	F		PASS	PASS	PASS	PASS	PASS	PASS	1232-VO-KE-OCHOMO-VMF00044	Kisumu County,
VBS17637	Eric Ochomo	Kenya	Ahero	2014	6	-0.174439	34.9203	2014-06-05	Indoor	Pyrethroid spray catch		44	Extracted DNA	Female	Silica gel	Wild caught adult	Collins et al 1987	Extracted DNA		Collins et al 1987	7.5	fun	LI	26.02	25	24	25.96	25	25	26.06	25	25	26.13	24	24	0.935	0.01964	1.781	1886.93	F		PASS	PASS	PASS	PASS	PASS	PASS	1232-VO-KE-OCHOMO-VMF00044	Kisumu County,
VBS17638	Eric Ochomo	Kenya	Ahero	2014	6	-0.174439	34.9203	2014-06-06	Indoor	Pyrethroid spray catch		58	Extracted DNA	Female	Silica gel	Wild caught adult	Collins et al 1987	Extracted DNA		Collins et al 1987	5.6	fun	LI	27.28	26	26	27.28	26	26	27.35	26	26	27.01	25	25	0.934	0.01978	1.754	2220.81	F		PASS	PASS	PASS	PASS	PASS	PASS	1232-VO-KE-OCHOMO-VMF00044	Kisumu County,
VBS17641	Eric Ochomo	Kenya	Ahero	2014	6	-0.174439	34.9203	2014-06-06	Indoor	Pyrethroid spray catch		70	Extracted DNA	Female	Silica gel	Wild caught adult	Collins et al 1987	Extracted DNA		Collins et al 1987	3.3	fun	LI	23.31	22	22	23.23	22	22	23.39	22	22	23.37	21	21	0.934	0.01943	1.831	1567.82	F		PASS	PASS	PASS	PASS	PASS	PASS	1232-VO-KE-OCHOMO-VMF00044	Kisumu County,
VBS17642	Eric Ochomo	Kenya	Ahero	2014	6	-0.174439	34.9203	2014-06-06	Indoor	Pyrethroid spray catch		71	Extracted DNA	Female	Silica gel	Wild caught adult	Collins et al 1987	Extracted DNA		Collins et al 1987	17.6	fun	LI	31.72	31	31	32.87	32	32	32.91	32	31	21.37	17	16	0.935	0.01984	1.024	1223.41	M		PASS	PASS	PASS	PASS	PASS	PASS	1232-VO-KE-OCHOMO-VMF00044	Kisumu County,
VBS17643	Eric Ochomo	Kenya	Ahero	2014	6	-0.174439	34.9203	2014-06-06	Indoor	Pyrethroid spray catch		78	Extracted DNA	Female	Silica gel	Wild caught adult	Collins et al 1987	Extracted DNA		Collins et al 1987	3.1	fun	LI	14.19	13	12	14.17	13	12	14.18	13	12	14.34	13	12	0.925	0.02096	4.126	2856.47	F		PASS	PASS	PASS	PASS	PASS	PASS	1232-VO-KE-OCHOMO-VMF00044	Kisumu County,
VBS17645	Eric Ochomo	Kenya	Ahero	2014	6	-0.174439	34.9203	2014-06-06	Indoor	Pyrethroid spray catch		86	Extracted DNA	Female	Silica gel	Wild caught adult	Collins et al 1987	Extracted DNA		Collins et al 1987	0.9	fun	LI	25.78	25	24	25.89	25	25	25.89	25	24	24.86	24	24	0.933	0.01944	2.935	3359.48	F		PASS	PASS	PASS	PASS	PASS	PASS	1232-VO-KE-OCHOMO-VMF00044	Kisumu County,
VBS17646	Eric Ochomo	Kenya	Ahero	2014	6	-0.174439	34.9203	2014-06-09	Indoor	Pyrethroid spray catch		124	Extracted DNA	Female	Silica gel	Wild caught adult	Collins et al 1987	Extracted DNA		Collins et al 1987	4.8	fun	LI	23.36	22	22	23.32	22	22	23.35	22	22	23.63	22	21	0.931	0.01981	1.948	1903.66	F		PASS	PASS	PASS	PASS	PASS	PASS	1232-VO-KE-OCHOMO-VMF00044	Kisumu County,
VBS17647	Eric Ochomo	Kenya	Ahero	2014	6	-0.174439	34.9203	2014-06-09	Indoor	Pyrethroid spray catch		125	Extracted DNA	Female	Silica gel	Wild caught adult	Collins et al 1987	Extracted DNA		Collins et al 1987	7.2	fun	LI	14.44	13	12	14.38	13	12	14.51	13	12	14.46	12	12	0.927	0.02042	3.177	2014.29	F		PASS	PASS	PASS	PASS	PASS	PASS	1232-VO-KE-OCHOMO-VMF00044	Kisumu County,
VBS17648	Eric Ochomo	Kenya	Ahero	2014	6	-0.174439	34.9203	2014-06-09	Indoor	Pyrethroid spray catch		131	Extracted DNA	Female	Silica gel	Wild caught adult	Collins et al 1987	Extracted DNA		Collins et al 1987	5.5	fun	LI	32.5	31	31	32.46	31	31	32.65	31	31	32.08	30	30	0.935	0.01975	1.282	1610.69	F		PASS	PASS	PASS	PASS	PASS	PASS	1232-VO-KE-OCHOMO-VMF00044	Kisumu County,
VBS17649	Eric Ochomo	Kenya	Ahero	2014	6	-0.174439	34.9203	2014-06-09	Indoor	Pyrethroid spray catch		133	Extracted DNA	Female	Silica gel	Wild caught adult	Collins et al 1987	Extracted DNA		Collins et al 1987	5.1	fun	LI	28.09	26	25	28	26	26	28.15	27	25	28.28	26	25	0.936	0.01982	2.445	3566.67	F		PASS	PASS	PASS	PASS	PASS	PASS	1232-VO-KE-OCHOMO-VMF00044	Kisumu County,
VBS17650	Eric Ochomo	Kenya	Ahero	2014	6	-0.174439	34.9203	2014-06-09	Indoor	Pyrethroid spray catch		134	Extracted DNA	Female	Silica gel	Wild caught adult	Collins et al 1987	Extracted DNA		Collins et al 1987	6.4	fun	LI	25.59	24	24	25.54	24	24	25.69	24	24	25.42	23	23	0.933	0.01982	2.494	3155.81	F		PASS	PASS	PASS	PASS	PASS	PASS	1232-VO-KE-OCHOMO-VMF00044	Kisumu County,
VBS17651	Eric Ochomo	Kenya	Ahero	2014	6	-0.174439	34.9203	2014-06-09	Indoor	Pyrethroid spray catch		143	Extracted DNA	Female	Silica gel	Wild caught adult	Collins et al 1987	Extracted DNA		Collins et al 1987	3.3	fun	LI	27.31	26	26	27.24	26	26	27.29	26	26	27.74	25	25	0.934	0.01939	2.961	3870.03	F		PASS	PASS	PASS	PASS	PASS	PASS	1232-VO-KE-OCHOMO-VMF00044	Kisumu County,
VBS17652	Eric Ochomo	Kenya	Ahero	2014	6	-0.174439	34.9203	2014-06-09	Indoor	Pyrethroid spray catch		144	Extracted DNA	Female	Silica gel	Wild caught adult	Collins et al 1987	Extracted DNA		Collins et al 1987	11.1	fun	LI	29.98	29	28	29.91	29	28	29.98	29	28	30.35	28	28	0.934	0.0198	1.881	2434.24	F		PASS	PASS	PASS	PASS	PASS	PASS	1232-VO-KE-OCHOMO-VMF00044	Kisumu County,
VBS17653	Eric Ochomo	Kenya	Ahero	2014	6	-0.174439	34.9203	2014-06-09	Indoor	Pyrethroid spray catch		148	Extracted DNA	Female	Silica gel	Wild caught adult	Collins et al 1987	Extracted DNA		Collins et al 1987	10.3	fun	LI	32.61	32	31	32.52	32	31	32.63	32	31	32.93	31	30	0.938	0.01966	1.654	1987.67	F		PASS	PASS	PASS	PASS	PASS	PASS	1232-VO-KE-OCHOMO-VMF00044	Kisumu County,
VBS17654	Eric Ochomo	Kenya	Ahero	2014	6	-0.174439	34.9203	2014-06-09	Indoor	Pyrethroid spray catch		154	Extracted DNA	Female	Silica gel	Wild caught adult	Collins et al 1987	Extracted DNA		Collins et al 1987	7.2	fun	LI	33.66	33	32	33.56	33	32	33.64	33	32	34.25	32	32	0.938	0.01965	1.441	1934.53	F		PASS	PASS	PASS	PASS	PASS	PASS	1232-VO-KE-OCHOMO-VMF00044	Kisumu County,
VBS17657	Eric Ochomo	Kenya	Ahero	2014	6	-0.174439	34.9203	2014-06-10	Indoor	Pyrethroid spray catch		181	Extracted DNA	Female	Silica gel	Wild caught adult	Collins et al 1987	Extracted DNA		Collins et al 1987	6.3	fun	LI	17.96	17	16	17.95	17	16	17.99	17	16	17.91	16	15	0.93	0.01997	2.275	1660.87	F		PASS	PASS	PASS	PASS	PASS	PASS	1232-VO-KE-OCHOMO-VMF00044	Kisumu County,
VBS17658	Eric Ochomo	Kenya	Ahero	2014	6	-0.174439	34.9203	2014-06-10	Indoor	Pyrethroid spray catch		188	Extracted DNA	Female	Silica gel	Wild caught adult	Collins et al 1987	Extracted DNA		Collins et al 1987	3.5	fun	LI	28.25	27	27	28.23	27	27	28.28	27	27	28.18	26	26	0.934	0.01983	1.822	2366.19	F		PASS	PASS	PASS	PASS	PASS	PASS	1232-VO-KE-OCHOMO-VMF00044	Kisumu County,
VBS17659	Eric Ochomo	Kenya	Ahero	2014	6	-0.174439	34.9203	2014-06-10	Indoor	Pyrethroid spray catch		191	Extracted DNA	Female	Silica gel	Wild caught adult	Collins et al 1987	Extracted DNA		Collins et al 1987	8.4	fun	LI	14.7	13	12	14.61	13	13	14.7	13	13	15.12	13	12	0.927	0.02051	3.234	2234.33	F		PASS	PASS	PASS	PASS	PASS	PASS	1232-VO-KE-OCHOMO-VMF00044	Kisumu County,
VBS17660	Eric Ochomo	Kenya	Ahero	2014	6	-0.174439	34.9203	2014-06-10	Indoor	Pyrethroid spray catch		199	Extracted DNA	Female	Silica gel	Wild caught adult	Collins et al 1987	Extracted DNA		Collins et al 1987	7.2	fun	LI	29.11	28	27	29.04	28	28	29.09	28	28	29.52	27	27	0.935	0.0197	1.156	1186.05	F		PASS	PASS	PASS	PASS	PASS	PASS	1232-VO-KE-OCHOMO-VMF00044	Kisumu County,
VBS17661	Eric Ochomo	Kenya	Ahero	2014	6	-0.174439	34.9203	2014-06-10	Indoor	Pyrethroid spray catch		204	Extracted DNA	Female	Silica gel	Wild caught adult	Collins et al 1987	Extracted DNA		Collins et al 1987	5.5	fun	LI	21.35	20	20	21.29	20	20	21.39	20	20	21.56	20	19	0.932	0.01965	1.88	1347.6	F		PASS	PASS	PASS	PASS	PASS	PASS	1232-VO-KE-OCHOMO-VMF00044	Kisumu County,
VBS17663	Eric Ochomo	Kenya	Ahero	2014	6	-0.174439	34.9203	2014-06-10	Indoor	Pyrethroid spray catch		222	Extracted DNA	Female	Silica gel	Wild caught adult	Collins et al 1987	Extracted DNA		Collins et al 1987	10.1	fun	LI	27.71	27	26	27.69	27	26	27.78	27	26	27.52	26	25	0.934	0.0202	1.912	2253.5	F		PASS	PASS	PASS	PASS	PASS	PASS	1232-VO-KE-OCHOMO-VMF00044	Kisumu County,
VBS17664	Eric Ochomo	Kenya	Ahero	2014	6	-0.174439	34.9203	2014-06-10	Indoor	Pyrethroid spray catch		225	Extracted DNA	Female	Silica gel	Wild caught adult	Collins et al 1987	Extracted DNA		Collins et al 1987	8.8	fun	LI	18.43	17	16	18.34	17	16	18.51	17	16	18.5	16	16	0.93	0.02007	2.624	2094.81	F		PASS	PASS	PASS	PASS	PASS	PASS	1232-VO-KE-OCHOMO-VMF00044	Kisumu County,
VBS17665	Eric Ochomo	Kenya	Ahero	2014	6	-0.174439	34.9203	2014-06-11	Indoor	Pyrethroid spray catch		243	Extracted DNA	Female	Silica gel	Wild caught adult	Collins et al 1987	Extracted DNA		Collins et al 1987	8	fun	LI	20.16	19	19	20.07	19	19	20.21	19	19	20.41	19	18	0.931	0.0196	1.651	1188.6	F		PASS	PASS	PASS	PASS	PASS	PASS	1232-VO-KE-OCHOMO-VMF00044	Kisumu County,
VBS17666	Eric Ochomo	Kenya	Ahero	2014	6	-0.174439	34.9203	2014-06-11	Indoor	Pyrethroid spray catch		251	Extracted DNA	Female	Silica gel	Wild caught adult	Collins et al 1987	Extracted DNA		Collins et al 1987	11.5	fun	LI	27.07	26	25	27.09	26	25	27.2	26	25	26.43	25	25	0.933	0.01967	1.607	1631.5	F		PASS	PASS	PASS	PASS	PASS	PASS	1232-VO-KE-OCHOMO-VMF00044	Kisumu County,
VBS17668	Eric Ochomo	Kenya	Ahero	2014	6	-0.174439	34.9203	2014-06-11	Indoor	Pyrethroid spray catch		270	Extracted DNA	Female	Silica gel	Wild caught adult	Collins et al 1987	Extracted DNA		Collins et al 1987	3.8	fun	LI	22.54	21	21	22.45	21	21	22.59	21	21	22.76	21	20	0.932	0.01969	2.786	2358.67	F		PASS	PASS	PASS	PASS	PASS	PASS	1232-VO-KE-OCHOMO-VMF00044	Kisumu County,
VBS17669	Eric Ochomo	Kenya	Ahero	2014	6	-0.174439	34.9203	2014-06-11	Indoor	Pyrethroid spray catch		271	Extracted DNA	Female	Silica gel	Wild caught adult	Collins et al 1987	Extracted DNA		Collins et al 1987	8.5	fun	LI	19.49	18	17	19.38	18	18	19.58	18	17	19.65	18	17	0.93	0.02007	2.299	1868.48	F		PASS	PASS	PASS	PASS	PASS	PASS	1232-VO-KE-OCHOMO-VMF00044	Kisumu County,
VBS17672	Eric Ochomo	Kenya	Ahero	2014	6	-0.174439	34.9203	2014-06-11	Indoor	Pyrethroid spray catch		277	Extracted DNA	Female	Silica gel	Wild caught adult	Collins et al 1987	Extracted DNA		Collins et al 1987	9.5	fun	LI	14.89	13	12	14.74	13	12	14.94	13	12	15.41	13	12	0.928	0.02069	2.855	1883.83	F		PASS	PASS	PASS	PASS	PASS	PASS	1232-VO-KE-OCHOMO-VMF00044	Kisumu County,
VBS17673	Eric Ochomo	Kenya	Ahero	2014	6	-0.174439	34.9203	2014-06-11	Indoor	Pyrethroid spray catch		281	Extracted DNA	Female	Silica gel	Wild caught adult	Collins et al 1987	Extracted DNA		Collins et al 1987	8.4	fun	LI	19.46	19	18	19.46	19	18	19.54	19	18	19.14	18	17	0.93	0.01975	2.723	2280.92	F		PASS	PASS	PASS	PASS	PASS	PASS	1232-VO-KE-OCHOMO-VMF00044	Kisumu County,
VBS17674	Eric Ochomo	Kenya	Ahero	2014	6	-0.174439	34.9203	2014-06-11	Indoor	Pyrethroid spray catch		295	Extracted DNA	Female	Silica gel	Wild caught adult	Collins et al 1987	Extracted DNA		Collins et al 1987	5.4	fun	LI	21.14	20	19	21.08	20	19	21.27	20	19	20.96	19	18	0.93	0.01975	2.297	1860.1	F		PASS	PASS	PASS	PASS	PASS	PASS	1232-VO-KE-OCHOMO-VMF00044	Kisumu County,
VBS17676	Eric Ochomo	Kenya	Ahero	2014	6	-0.174439	34.9203	2014-06-11	Indoor	Pyrethroid spray catch		300	Extracted DNA	Female	Silica gel	Wild caught adult	Collins et al 1987	Extracted DNA		Collins et al 1987	19.3	fun	LI	33.03	32	33	34.21	33	33	34.41	33	33	21.68	17	16	0.935	0.01989	1.068	1339.97	M		PASS	PASS	PASS	PASS	PASS	PASS	1232-VO-KE-OCHOMO-VMF00044	Kisumu County,
VBS17677	Eric Ochomo	Kenya	Ahero	2014	6	-0.174439	34.9203	2014-06-11	Indoor	Pyrethroid spray catch		307	Extracted DNA	Female	Silica gel	Wild caught adult	Collins et al 1987	Extracted DNA		Collins et al 1987	3.7	fun	LI	23.37	22	21	23.22	22	21	23.51	22	22	23.58	21	21	0.934	0.01954	2.26	2208.4	F		PASS	PASS	PASS	PASS	PASS	PASS	1232-VO-KE-OCHOMO-VMF00044	Kisumu County,
VBS17678	Eric Ochomo	Kenya	Uriri	2016	10	-0.952094	34.5128	2016-10-01	Outdoor	Larval dipper		KFBTGN	Extracted DNA	Female	Frozen	Wild caught larvae	Collins et al 1987	Extracted DNA		Collins et al 1987	14.2	fun	LI	27.34	26	25	27.34	26	25	27.18	25	24	27.97	26	25	0.934	0.0195	3.688	5276.69	F		PASS	PASS	PASS	PASS	PASS	PASS	1232-VO-KE-OCHOMO-VMF00044	Migori County,
VBS17679	Eric Ochomo	Kenya	Uradi	2016	10	0.979898	34.5428	2016-10-01	Outdoor	Larval dipper		KFBTKK	Extracted DNA	Female	Frozen	Wild caught larvae	Collins et al 1987	Extracted DNA		Collins et al 1987	4	fun	LI	20.82	20	19	20.76	20	19	20.98	20	19	20.44	19	19	0.934	0.01947	3.608	3405.73	F		PASS	PASS	PASS	PASS	PASS	PASS	1232-VO-KE-OCHOMO-VMF00044	Bungoma County,
VBS17680	Eric Ochomo	Kenya	Uriri	2016	10	-0.952094	34.5128	2016-10-01	Outdoor	Larval dipper		KFBTR3	Extracted DNA	Female	Frozen	Wild caught larvae	Collins et al 1987	Extracted DNA		Collins et al 1987	88	fun	STD	69.51	69	70	70.2	70	70	69.37	69	69	66.74	68	70	0.945	0.0191	1.102	2831.7	F		PASS	PASS	PASS	PASS	PASS	PASS	1232-VO-KE-OCHOMO-VMF00044	Migori County,
VBS17681	Eric Ochomo	Kenya	Uriri	2016	10	-0.952094	34.5128	2016-10-01	Outdoor	Larval dipper		KFBTR9	Extracted DNA	Female	Frozen	Wild caught larvae	Collins et al 1987	Extracted DNA		Collins et al 1987	189.7	fun	STD	64.7	65	65	65.34	65	65	64.76	65	65	61.34	63	64	0.945	0.01906	1.172	2896.36	F		PASS	PASS	PASS	PASS	PASS	PASS	1232-VO-KE-OCHOMO-VMF00044	Migori County,
VBS17683	Eric Ochomo	Kenya	Awendo	2016	10	-0.901381	34.5332	2016-10-01	Outdoor	Larval dipper		KFBTUT	Extracted DNA	Female	Frozen	Wild caught larvae	Collins et al 1987	Extracted DNA		Collins et al 1987	70.6	fun	STD	44.59	44	44	44.96	44	44	44.68	44	44	42.46	42	43	0.944	0.01914	1.743	3261.65	F		PASS	PASS	PASS	PASS	PASS	PASS	1232-VO-KE-OCHOMO-VMF00044	Migori County,
VBS17684	Eric Ochomo	Kenya	Awendo	2016	10	-0.901381	34.5332	2016-10-01	Outdoor	Larval dipper		KFBU5I	Extracted DNA	Female	Frozen	Wild caught larvae	Collins et al 1987	Extracted DNA		Collins et al 1987	134.9	fun	STD	38.25	38	37	38.85	38	38	38.2	37	37	35.52	36	36	0.94	0.01867	2.075	3881.38	F		PASS	PASS	PASS	PASS	PASS	PASS	1232-VO-KE-OCHOMO-VMF00044	Migori County,
VBS17685	Eric Ochomo	Kenya	Awendo	2016	10	-0.901381	34.5332	2016-10-01	Outdoor	Larval dipper		KFBU5J	Extracted DNA	Female	Frozen	Wild caught larvae	Collins et al 1987	Extracted DNA		Collins et al 1987	34.2	fun	LI	41.46	41	41	41.81	41	41	41.79	41	41	38.5	38	39	0.94	0.01901	1.331	2057.74	F		PASS	PASS	PASS	PASS	PASS	PASS	1232-VO-KE-OCHOMO-VMF00044	Migori County,
VBS17686	Eric Ochomo	Kenya	Sumba	2016	10	-0.685942	34.5961	2016-10-01	Outdoor	Larval dipper		KFBUKB	Extracted DNA	Female	Frozen	Wild caught larvae	Collins et al 1987	Extracted DNA		Collins et al 1987	148.1	fun	STD	59.85	60	61	60.61	60	61	60.04	60	60	55.45	57	59	0.943	0.01912	1.333	3230.89	F		PASS	PASS	PASS	PASS	PASS	PASS	1232-VO-KE-OCHOMO-VMF00044	Migori County,
VBS17687	Eric Ochomo	Kenya	Sumba	2016	10	-0.685942	34.5961	2016-10-01	Outdoor	Larval dipper		KFBUKP	Extracted DNA	Female	Frozen	Wild caught larvae	Collins et al 1987	Extracted DNA		Collins et al 1987	140.9	fun	STD	51.74	52	52	52.52	52	52	51.9	52	52	47.37	48	49	0.942	0.01917	1.388	2880.31	F		PASS	PASS	PASS	PASS	PASS	PASS	1232-VO-KE-OCHOMO-VMF00044	Migori County,
VBS17689	Eric Ochomo	Kenya	Uradi	2016	10	0.979898	34.5428	2016-10-01	Outdoor	Larval dipper		KFBULZ	Extracted DNA	Female	Frozen	Wild caught larvae	Collins et al 1987	Extracted DNA		Collins et al 1987	63.1	fun	STD	59.38	59	58	60.09	59	59	59.16	58	58	56.8	57	59	0.944	0.01904	1.468	3864.95	F		PASS	PASS	PASS	PASS	PASS	PASS	1232-VO-KE-OCHOMO-VMF00044	Bungoma County,
VBS17690	Eric Ochomo	Kenya	Sumba	2016	10	-0.685942	34.5961	2016-10-01	Outdoor	Larval dipper		KFBUNQ	Extracted DNA	Female	Frozen	Wild caught larvae	Collins et al 1987	Extracted DNA		Collins et al 1987	202.2	fun	STD	50.48	50	50	50.98	51	51	50.35	50	50	48.59	49	50	0.942	0.01909	1.309	2685.01	F		PASS	PASS	PASS	PASS	PASS	PASS	1232-VO-KE-OCHOMO-VMF00044	Migori County,
VBS17691	Eric Ochomo	Kenya	Sumba	2016	10	-0.685942	34.5961	2016-10-01	Outdoor	Larval dipper		KFBUNS	Extracted DNA	Female	Frozen	Wild caught larvae	Collins et al 1987	Extracted DNA		Collins et al 1987	78.2	fun	STD	70.52	71	72	71.37	72	72	70.42	71	71	66.83	69	72	0.946	0.01887	1.338	4108.09	F		PASS	PASS	PASS	PASS	PASS	PASS	1232-VO-KE-OCHOMO-VMF00044	Migori County,
VBS17692	Eric Ochomo	Kenya	Sumba	2016	10	-0.685942	34.5961	2016-10-01	Outdoor	Larval dipper		KFBUNU	Extracted DNA	Female	Frozen	Wild caught larvae	Collins et al 1987	Extracted DNA		Collins et al 1987	151.9	fun	STD	63.4	63	63	64.04	64	64	63.58	63	63	59.55	61	63	0.943	0.01882	1.212	2809.98	F		PASS	PASS	PASS	PASS	PASS	PASS	1232-VO-KE-OCHOMO-VMF00044	Migori County,
VBS17693	Eric Ochomo	Kenya	Sumba	2016	10	-0.685942	34.5961	2016-10-01	Outdoor	Larval dipper		KFBUNV	Extracted DNA	Female	Frozen	Wild caught larvae	Collins et al 1987	Extracted DNA		Collins et al 1987	103.9	fun	STD	55.83	56	57	56.25	56	57	55.88	56	56	53.64	55	57	0.943	0.01933	1.392	2865.18	F		PASS	PASS	PASS	PASS	PASS	PASS	1232-VO-KE-OCHOMO-VMF00044	Migori County,
VBS17694	Eric Ochomo	Kenya	Sumba	2016	10	-0.685942	34.5961	2016-10-01	Outdoor	Larval dipper		KFBUO8	Extracted DNA	Female	Frozen	Wild caught larvae	Collins et al 1987	Extracted DNA		Collins et al 1987	140.4	fun	STD	47.34	47	47	48.07	47	47	47.13	47	47	44.71	45	47	0.94	0.01944	1.71	3059.79	F		PASS	PASS	PASS	PASS	PASS	PASS	1232-VO-KE-OCHOMO-VMF00044	Migori County,
VBS17695	Eric Ochomo	Kenya	Sumba	2016	10	-0.685942	34.5961	2016-10-01	Outdoor	Larval dipper		KFBUOO	Extracted DNA	Female	Frozen	Wild caught larvae	Collins et al 1987	Extracted DNA		Collins et al 1987	92.5	fun	STD	51.58	51	51	51.89	51	52	51.74	51	51	49.47	49	50	0.944	0.01907	1.34	2721.97	F		PASS	PASS	PASS	PASS	PASS	PASS	1232-VO-KE-OCHOMO-VMF00044	Migori County,
VBS17696	Eric Ochomo	Kenya	Sumba	2016	10	-0.685942	34.5961	2016-10-01	Outdoor	Larval dipper		KFBUOX	Extracted DNA	Female	Frozen	Wild caught larvae	Collins et al 1987	Extracted DNA		Collins et al 1987	23	fun	LI	40.79	40	39	41.79	41	39	40.65	39	38	36.44	35	35	0.936	0.01916	1.595	2555.16	F		PASS	PASS	PASS	PASS	PASS	PASS	1232-VO-KE-OCHOMO-VMF00044	Migori County,
VBS17697	Eric Ochomo	Kenya	Uriri	2016	10	-0.952094	34.5128	2016-10-01	Outdoor	Larval dipper		KFBVE4	Extracted DNA	Female	Frozen	Wild caught larvae	Collins et al 1987	Extracted DNA		Collins et al 1987	17.7	fun	LI	41.73	41	41	42.05	41	41	41.7	41	41	40.29	40	41	0.941	0.01888	1.227	1759.51	F		PASS	PASS	PASS	PASS	PASS	PASS	1232-VO-KE-OCHOMO-VMF00044	Migori County,
VBS17698	Eric Ochomo	Kenya	Uriri	2016	10	-0.952094	34.5128	2016-10-01	Outdoor	Larval dipper		KFBVEG	Extracted DNA	Female	Frozen	Wild caught larvae	Collins et al 1987	Extracted DNA		Collins et al 1987	18.9	fun	LI	38.63	37	37	38.49	37	37	38.64	37	37	39.29	36	36	0.937	0.01931	1.402	1868.9	F		PASS	PASS	PASS	PASS	PASS	PASS	1232-VO-KE-OCHOMO-VMF00044	Migori County,
VBS17699	Eric Ochomo	Kenya	Awendo	2016	10	-0.901381	34.5332	2016-10-01	Outdoor	Larval dipper		KFBVGJ	Extracted DNA	Female	Frozen	Wild caught larvae	Collins et al 1987	Extracted DNA		Collins et al 1987	31.5	fun	LI	45.76	46	46	46.3	46	46	46.02	46	46	42.11	43	44	0.939	0.01922	1.296	2097.78	F		PASS	PASS	PASS	PASS	PASS	PASS	1232-VO-KE-OCHOMO-VMF00044	Migori County,
VBS17700	Eric Ochomo	Kenya	Uradi	2016	10	0.979898	34.5428	2016-10-01	Outdoor	Larval dipper		KFBVW2	Extracted DNA	Female	Frozen	Wild caught larvae	Collins et al 1987	Extracted DNA		Collins et al 1987	33	fun	LI	38.57	37	37	38.54	37	37	38.55	37	36	38.86	37	36	0.937	0.01909	1.489	2365.36	F		PASS	PASS	PASS	PASS	PASS	PASS	1232-VO-KE-OCHOMO-VMF00044	Bungoma County,
VBS17701	Eric Ochomo	Kenya	Uradi	2016	10	0.979898	34.5428	2016-10-01	Outdoor	Larval dipper		KFBVW8	Extracted DNA	Female	Frozen	Wild caught larvae	Collins et al 1987	Extracted DNA		Collins et al 1987	42.4	fun	LI	25.28	24	24	25.23	24	24	25.44	24	24	24.94	23	23	0.934	0.01917	1.724	1726.18	F		PASS	PASS	PASS	PASS	PASS	PASS	1232-VO-KE-OCHOMO-VMF00044	Bungoma County,
VBS17702	Eric Ochomo	Kenya	Uradi	2016	10	0.979898	34.5428	2016-10-01	Outdoor	Larval dipper		KFBVWC	Extracted DNA	Female	Frozen	Wild caught larvae	Collins et al 1987	Extracted DNA		Collins et al 1987	23.3	fun	LI	52.23	52	52	52.74	52	52	52.54	52	52	48.55	49	50	0.94	0.01935	1.189	2275.68	F		PASS	PASS	PASS	PASS	PASS	PASS	1232-VO-KE-OCHOMO-VMF00044	Bungoma County,
VBS17703	Eric Ochomo	Kenya	Uradi	2016	10	0.979898	34.5428	2016-10-01	Outdoor	Larval dipper		KFBVWN	Extracted DNA	Female	Frozen	Wild caught larvae	Collins et al 1987	Extracted DNA		Collins et al 1987	51	fun	LI	28.68	28	27	28.89	28	28	28.71	28	27	27.52	27	27	0.939	0.01884	3.267	5414.47	F		PASS	PASS	PASS	PASS	PASS	PASS	1232-VO-KE-OCHOMO-VMF00044	Bungoma County,
VBS17704	Eric Ochomo	Kenya	Uradi	2016	10	0.979898	34.5428	2016-10-01	Outdoor	Larval dipper		KFBVWQ	Extracted DNA	Female	Frozen	Wild caught larvae	Collins et al 1987	Extracted DNA		Collins et al 1987	44.7	fun	LI	29.07	28	28	29.28	28	28	28.91	28	27	28.65	27	27	0.934	0.01917	2.05	2602.45	F		PASS	PASS	PASS	PASS	PASS	PASS	1232-VO-KE-OCHOMO-VMF00044	Bungoma County,
VBS17705	Eric Ochomo	Kenya	Uradi	2016	10	0.979898	34.5428	2016-10-01	Outdoor	Larval dipper		KFBVWU	Extracted DNA	Female	Frozen	Wild caught larvae	Collins et al 1987	Extracted DNA		Collins et al 1987	16.4	fun	LI	44.04	43	43	44.08	43	43	44.39	43	43	42.48	41	42	0.939	0.0191	1.172	1747.6	F		PASS	PASS	PASS	PASS	PASS	PASS	1232-VO-KE-OCHOMO-VMF00044	Bungoma County,
VBS17706	Eric Ochomo	Kenya	Uradi	2016	10	0.979898	34.5428	2016-10-01	Outdoor	Larval dipper		KFBVXA	Extracted DNA	Female	Frozen	Wild caught larvae	Collins et al 1987	Extracted DNA		Collins et al 1987	18.6	fun	LI	31.5	30	30	31.43	30	30	31.45	30	30	32.05	30	30	0.937	0.01898	1.64	2113.25	F		PASS	PASS	PASS	PASS	PASS	PASS	1232-VO-KE-OCHOMO-VMF00044	Bungoma County,
VBS17707	Eric Ochomo	Kenya	Uradi	2016	10	0.979898	34.5428	2016-10-01	Outdoor	Larval dipper		KFBW5O	Extracted DNA	Female	Frozen	Wild caught larvae	Collins et al 1987	Extracted DNA		Collins et al 1987	55.8	fun	LI	31.86	31	30	31.86	31	30	31.87	31	30	31.85	30	30	0.936	0.01918	1.428	1478.91	F		PASS	PASS	PASS	PASS	PASS	PASS	1232-VO-KE-OCHOMO-VMF00044	Bungoma County,
VBS17709	Eric Ochomo	Kenya	Uradi	2016	10	0.979898	34.5428	2016-10-01	Outdoor	Larval dipper		KFBW6O	Extracted DNA	Female	Frozen	Wild caught larvae	Collins et al 1987	Extracted DNA		Collins et al 1987	44.6	fun	LI	43.6	43	43	43.98	44	43	43.98	43	43	40.27	40	41	0.938	0.01905	1.103	1620.9	F		PASS	PASS	PASS	PASS	PASS	PASS	1232-VO-KE-OCHOMO-VMF00044	Bungoma County,
VBS17710	Eric Ochomo	Kenya	Uradi	2016	10	0.979898	34.5428	2016-10-01	Outdoor	Larval dipper		KFBW76	Extracted DNA	Female	Frozen	Wild caught larvae	Collins et al 1987	Extracted DNA		Collins et al 1987	38.3	fun	LI	35.92	34	34	35.65	34	34	36.07	34	34	36.66	34	33	0.939	0.01902	1.732	2755.97	F		PASS	PASS	PASS	PASS	PASS	PASS	1232-VO-KE-OCHOMO-VMF00044	Bungoma County,
VBS17711	Eric Ochomo	Kenya	Uradi	2016	10	0.979898	34.5428	2016-10-01	Outdoor	Larval dipper		KFBWS6	Extracted DNA	Female	Frozen	Wild caught larvae	Collins et al 1987	Extracted DNA		Collins et al 1987	21.4	fun	LI	33.05	32	32	33.01	32	32	33.03	32	31	33.31	32	32	0.939	0.01901	1.519	1902.2	F		PASS	PASS	PASS	PASS	PASS	PASS	1232-VO-KE-OCHOMO-VMF00044	Bungoma County,
VBS17714	Eric Ochomo	Kenya	Uradi	2016	10	0.979898	34.5428	2016-10-01	Outdoor	Larval dipper		KFBWSR	Extracted DNA	Female	Frozen	Wild caught larvae	Collins et al 1987	Extracted DNA		Collins et al 1987	32.9	fun	LI	18.77	17	16	18.73	17	16	18.95	17	16	18.26	16	14	0.931	0.01999	2.524	1896.09	F		PASS	PASS	PASS	PASS	PASS	PASS	1232-VO-KE-OCHOMO-VMF00044	Bungoma County,
VBS17715	Eric Ochomo	Kenya	Uradi	2016	10	0.979898	34.5428	2016-10-01	Outdoor	Larval dipper		KFBX2G	Extracted DNA	Female	Frozen	Wild caught larvae	Collins et al 1987	Extracted DNA		Collins et al 1987	85.9	fun	STD	61.35	61	62	62	62	62	61.63	61	62	57.13	58	61	0.946	0.01929	1.478	3794.33	F		PASS	PASS	PASS	PASS	PASS	PASS	1232-VO-KE-OCHOMO-VMF00044	Bungoma County,
VBS17716	Eric Ochomo	Kenya	Uradi	2016	10	0.979898	34.5428	2016-10-01	Outdoor	Larval dipper		KFBX37	Extracted DNA	Female	Frozen	Wild caught larvae	Collins et al 1987	Extracted DNA		Collins et al 1987	13.2	fun	LI	31.99	31	31	32.57	32	31	31.99	31	31	29.17	28	29	0.936	0.01913	1.564	1966.89	F		PASS	PASS	PASS	PASS	PASS	PASS	1232-VO-KE-OCHOMO-VMF00044	Bungoma County,
VBS17717	Eric Ochomo	Kenya	Uradi	2016	10	0.979898	34.5428	2016-10-01	Outdoor	Larval dipper		KFBX4M	Extracted DNA	Female	Frozen	Wild caught larvae	Collins et al 1987	Extracted DNA		Collins et al 1987	165	fun	STD	41.57	41	41	41.96	42	42	41.63	41	41	39.41	39	41	0.942	0.0191	1.513	2604.97	F		PASS	PASS	PASS	PASS	PASS	PASS	1232-VO-KE-OCHOMO-VMF00044	Bungoma County,
VBS17718	Eric Ochomo	Kenya	Uradi	2016	10	0.979898	34.5428	2016-10-01	Outdoor	Larval dipper		KFBX57	Extracted DNA	Female	Frozen	Wild caught larvae	Collins et al 1987	Extracted DNA		Collins et al 1987	68.9	fun	STD	45.33	45	45	45.98	46	45	45.14	45	44	42.98	43	44	0.942	0.0187	1.592	3020.65	F		PASS	PASS	PASS	PASS	PASS	PASS	1232-VO-KE-OCHOMO-VMF00044	Bungoma County,
VBS17719	Eric Ochomo	Kenya	Uradi	2016	10	0.979898	34.5428	2016-10-01	Outdoor	Larval dipper		KFBX6B	Extracted DNA	Female	Frozen	Wild caught larvae	Collins et al 1987	Extracted DNA		Collins et al 1987	132.8	fun	STD	44.87	45	45	45.34	45	45	45.03	44	45	41.96	43	44	0.941	0.01926	1.462	2417.08	F		PASS	PASS	PASS	PASS	PASS	PASS	1232-VO-KE-OCHOMO-VMF00044	Bungoma County,
VBS17720	Eric Ochomo	Kenya	Uradi	2016	10	0.979898	34.5428	2016-10-01	Outdoor	Larval dipper		KFBX7C	Extracted DNA	Female	Frozen	Wild caught larvae	Collins et al 1987	Extracted DNA		Collins et al 1987	50	fun	LI	37.63	37	37	37.78	37	37	37.68	37	37	36.74	36	37	0.938	0.01896	1.601	2459.3	F		PASS	PASS	PASS	PASS	PASS	PASS	1232-VO-KE-OCHOMO-VMF00044	Bungoma County,
VBS17721	Eric Ochomo	Kenya	Uradi	2016	10	0.979898	34.5428	2016-10-01	Outdoor	Larval dipper		KFBX7E	Extracted DNA	Female	Frozen	Wild caught larvae	Collins et al 1987	Extracted DNA		Collins et al 1987	74	fun	STD	57.14	57	57	57.83	58	58	57.14	57	57	53.88	54	56	0.944	0.01905	1.372	3375.88	F		PASS	PASS	PASS	PASS	PASS	PASS	1232-VO-KE-OCHOMO-VMF00044	Bungoma County,
VBS17722	Eric Ochomo	Kenya	Nyamilu	2016	10	-1.07353	34.3911	2016-10-01	Outdoor	Larval dipper		KFBX8I	Extracted DNA	Female	Frozen	Wild caught larvae	Collins et al 1987	Extracted DNA		Collins et al 1987	144.7	fun	STD	62.04	62	62	62.65	62	62	61.95	61	61	59.49	60	62	0.945	0.01888	1.315	3181.96	F		PASS	PASS	PASS	PASS	PASS	PASS	1232-VO-KE-OCHOMO-VMF00044	Migori County,
VBS17723	Eric Ochomo	Kenya	Awendo	2016	10	-0.901381	34.5332	2016-10-01	Outdoor	Larval dipper		KFC2RO	Extracted DNA	Female	Frozen	Wild caught larvae	Collins et al 1987	Extracted DNA		Collins et al 1987	18.4	fun	LI	24.3	24	23	24.53	24	23	24.4	24	23	22.83	22	22	0.934	0.01887	2.126	2047.11	F		PASS	PASS	PASS	PASS	PASS	PASS	1232-VO-KE-OCHOMO-VMF00044	Migori County,
VBS17724	Eric Ochomo	Kenya	Awendo	2016	10	-0.901381	34.5332	2016-10-01	Outdoor	Larval dipper		KFC2RP	Extracted DNA	Female	Frozen	Wild caught larvae	Collins et al 1987	Extracted DNA		Collins et al 1987	56.6	fun	LI	26.29	25	25	26.42	25	25	26.56	25	25	24.6	23	23	0.937	0.01864	2.192	2469.59	F		PASS	PASS	PASS	PASS	PASS	PASS	1232-VO-KE-OCHOMO-VMF00044	Migori County,
VBS17725	Eric Ochomo	Kenya	Awendo	2016	10	-0.901381	34.5332	2016-10-01	Outdoor	Larval dipper		KFC2S2	Extracted DNA	Female	Frozen	Wild caught larvae	Collins et al 1987	Extracted DNA		Collins et al 1987	48.7	fun	LI	37.6	37	37	37.98	37	37	37.8	37	37	34.96	35	35	0.938	0.01923	1.331	1620.62	F		PASS	PASS	PASS	PASS	PASS	PASS	1232-VO-KE-OCHOMO-VMF00044	Migori County,
VBS17726	Eric Ochomo	Kenya	Awendo	2016	10	-0.901381	34.5332	2016-10-01	Outdoor	Larval dipper		KFC2SF	Extracted DNA	Female	Frozen	Wild caught larvae	Collins et al 1987	Extracted DNA		Collins et al 1987	68	fun	STD	56.13	56	56	56.86	56	56	56.01	56	56	53.13	54	55	0.943	0.01925	1.576	3592.91	F		PASS	PASS	PASS	PASS	PASS	PASS	1232-VO-KE-OCHOMO-VMF00044	Migori County,
VBS17729	Diego Ayala	Gabon	Benguia	2017	10	-1.63267	13.4917	2017-10-13	Outdoor	Human landing catch	21:00 to 03:00	Bng_1	Extracted DNA	Female	Silica gel	Wild caught adult	Qiagen DNeasy	Extracted DNA		Qiagen DNeasy	65.9	fun	STD	42.65	42	41	42.42	42	41	42.41	41	41	44.63	42	42	0.951	0.01603	1.209	2266.26	F		PASS	PASS	PASS	PASS	PASS	PASS	1230-VO-GA-CF-AYALA-VMF00045	Haut-Ogooue, Mpassa
VBS17730	Diego Ayala	Gabon	Benguia	2017	10	-1.63267	13.4917	2017-10-13	Outdoor	Human landing catch	21:00 to 03:00	Bng_2	Extracted DNA	Female	Silica gel	Wild caught adult	Qiagen DNeasy	Extracted DNA		Qiagen DNeasy	63.9	fun	STD	36.73	36	36	36.84	36	36	36.77	36	36	36.09	35	36	0.951	0.01562	1.19	1784.76	F		PASS	PASS	PASS	PASS	PASS	PASS	1230-VO-GA-CF-AYALA-VMF00045	Haut-Ogooue, Mpassa
VBS17731	Diego Ayala	Gabon	Benguia	2017	10	-1.63267	13.4917	2017-10-13	Outdoor	Human landing catch	21:00 to 03:00	Bng_3	Extracted DNA	Female	Silica gel	Wild caught adult	Qiagen DNeasy	Extracted DNA		Qiagen DNeasy	66.7	fun	STD	37.1	36	36	37.14	36	36	37.02	36	36	37.25	36	35	0.949	0.01645	1.355	2058.32	F		PASS	PASS	PASS	PASS	PASS	PASS	1230-VO-GA-CF-AYALA-VMF00045	Haut-Ogooue, Mpassa
VBS17732	Diego Ayala	Gabon	Benguia	2017	10	-1.63267	13.4917	2017-10-13	Outdoor	Human landing catch	21:00 to 03:00	Bng_4	Extracted DNA	Female	Silica gel	Wild caught adult	Qiagen DNeasy	Extracted DNA		Qiagen DNeasy	60.2	fun	STD	43.16	42	42	43.32	43	42	43.26	42	42	42.03	41	42	0.949	0.01597	1.16	2150.09	F		PASS	PASS	PASS	PASS	PASS	PASS	1230-VO-GA-CF-AYALA-VMF00045	Haut-Ogooue, Mpassa
VBS17733	Diego Ayala	Gabon	Benguia	2017	10	-1.63267	13.4917	2017-10-13	Outdoor	Human landing catch	21:00 to 03:00	Bng_5	Extracted DNA	Female	Silica gel	Wild caught adult	Qiagen DNeasy	Extracted DNA		Qiagen DNeasy	40.2	fun	LI	34.2	33	32	33.85	33	32	34.22	33	33	35.78	33	32	0.946	0.01659	0.946	1324.97	F		PASS	PASS	PASS	PASS	PASS	PASS	1230-VO-GA-CF-AYALA-VMF00045	Haut-Ogooue, Mpassa
VBS17734	Diego Ayala	Gabon	Benguia	2017	10	-1.63267	13.4917	2017-10-13	Outdoor	Human landing catch	21:00 to 03:00	Bng_6	Extracted DNA	Female	Silica gel	Wild caught adult	Qiagen DNeasy	Extracted DNA		Qiagen DNeasy	35	fun	LI	31.75	31	30	31.62	31	30	31.84	31	31	31.98	30	30	0.948	0.01595	1.111	1448.75	F		PASS	PASS	PASS	PASS	PASS	PASS	1230-VO-GA-CF-AYALA-VMF00045	Haut-Ogooue, Mpassa
VBS17735	Diego Ayala	Gabon	Benguia	2017	10	-1.63267	13.4917	2017-10-13	Outdoor	Human landing catch	21:00 to 03:00	Bng_7	Extracted DNA	Female	Silica gel	Wild caught adult	Qiagen DNeasy	Extracted DNA		Qiagen DNeasy	54.7	fun	LI	55.43	54	54	55.45	55	54	55.64	54	54	54.54	53	53	0.949	0.01667	0.931	1912.82	F		PASS	PASS	PASS	PASS	PASS	PASS	1230-VO-GA-CF-AYALA-VMF00045	Haut-Ogooue, Mpassa
VBS17736	Diego Ayala	Gabon	Benguia	2017	10	-1.63267	13.4917	2017-10-13	Outdoor	Human landing catch	21:00 to 03:00	Bng_8	Extracted DNA	Female	Silica gel	Wild caught adult	Qiagen DNeasy	Extracted DNA		Qiagen DNeasy	63.8	fun	STD	37.04	36	36	36.97	36	36	37.2	36	36	36.83	35	35	0.948	0.01643	1.226	1983.18	F		PASS	PASS	PASS	PASS	PASS	PASS	1230-VO-GA-CF-AYALA-VMF00045	Haut-Ogooue, Mpassa
VBS17737	Diego Ayala	Gabon	Benguia	2017	10	-1.63267	13.4917	2017-10-13	Outdoor	Human landing catch	21:00 to 03:00	Bng_9	Extracted DNA	Female	Silica gel	Wild caught adult	Qiagen DNeasy	Extracted DNA		Qiagen DNeasy	62.4	fun	STD	38.18	38	37	38.41	38	38	38.22	38	37	36.96	36	37	0.948	0.01582	1.057	1523.76	F		PASS	PASS	PASS	PASS	PASS	PASS	1230-VO-GA-CF-AYALA-VMF00045	Haut-Ogooue, Mpassa
VBS17738	Diego Ayala	Gabon	Benguia	2017	10	-1.63267	13.4917	2017-10-13	Outdoor	Human landing catch	21:00 to 03:00	Bng_10	Extracted DNA	Female	Silica gel	Wild caught adult	Qiagen DNeasy	Extracted DNA		Qiagen DNeasy	78.5	fun	STD	36.33	35	35	36.42	36	35	36.41	36	35	35.56	34	35	0.95	0.0162	1.23	1845.41	F		PASS	PASS	PASS	PASS	PASS	PASS	1230-VO-GA-CF-AYALA-VMF00045	Haut-Ogooue, Mpassa
VBS17739	Diego Ayala	Gabon	Benguia	2017	10	-1.63267	13.4917	2017-10-13	Outdoor	Human landing catch	21:00 to 03:00	Bng_11	Extracted DNA	Female	Silica gel	Wild caught adult	Qiagen DNeasy	Extracted DNA		Qiagen DNeasy	90.1	fun	STD	31.86	31	31	31.84	31	31	31.9	31	31	31.78	31	31	0.949	0.01609	1.392	1828.16	F		PASS	PASS	PASS	PASS	PASS	PASS	1230-VO-GA-CF-AYALA-VMF00045	Haut-Ogooue, Mpassa
VBS17740	Diego Ayala	Gabon	Benguia	2017	10	-1.63267	13.4917	2017-10-13	Outdoor	Human landing catch	21:00 to 03:00	Bng_12	Extracted DNA	Female	Silica gel	Wild caught adult	Qiagen DNeasy	Extracted DNA		Qiagen DNeasy	43.9	fun	LI	37.05	36	36	36.91	36	36	37.16	36	36	37.33	35	35	0.948	0.01611	0.997	1376.44	F		PASS	PASS	PASS	PASS	PASS	PASS	1230-VO-GA-CF-AYALA-VMF00045	Haut-Ogooue, Mpassa
VBS17741	Diego Ayala	Gabon	Benguia	2017	10	-1.63267	13.4917	2017-10-13	Outdoor	Human landing catch	21:00 to 03:00	Bng_13	Extracted DNA	Female	Silica gel	Wild caught adult	Qiagen DNeasy	Extracted DNA		Qiagen DNeasy	64	fun	STD	38.97	38	37	38.79	38	37	39.06	38	37	39.45	38	37	0.949	0.01635	1.193	1755.49	F		PASS	PASS	PASS	PASS	PASS	PASS	1230-VO-GA-CF-AYALA-VMF00045	Haut-Ogooue, Mpassa
VBS17742	Diego Ayala	Gabon	Benguia	2017	10	-1.63267	13.4917	2017-10-13	Outdoor	Human landing catch	21:00 to 03:00	Bng_14	Extracted DNA	Female	Silica gel	Wild caught adult	Qiagen DNeasy	Extracted DNA		Qiagen DNeasy	53	fun	LI	33.28	32	32	33.38	33	32	33.31	32	32	32.66	32	32	0.946	0.01662	1.034	1080.35	F		PASS	PASS	PASS	PASS	PASS	PASS	1230-VO-GA-CF-AYALA-VMF00045	Haut-Ogooue, Mpassa
VBS17743	Diego Ayala	Gabon	Benguia	2017	10	-1.63267	13.4917	2017-10-13	Outdoor	Human landing catch	21:00 to 03:00	Bng_15	Extracted DNA	Female	Silica gel	Wild caught adult	Qiagen DNeasy	Extracted DNA		Qiagen DNeasy	38.6	fun	LI	38.26	37	37	38.37	38	38	38.35	37	37	37.38	36	37	0.947	0.01682	1.179	1574.61	F		PASS	PASS	PASS	PASS	PASS	PASS	1230-VO-GA-CF-AYALA-VMF00045	Haut-Ogooue, Mpassa
VBS17744	Diego Ayala	Gabon	Benguia	2017	10	-1.63267	13.4917	2017-10-13	Outdoor	Human landing catch	21:00 to 03:00	Bng_16	Extracted DNA	Female	Silica gel	Wild caught adult	Qiagen DNeasy	Extracted DNA		Qiagen DNeasy	41.3	fun	LI	34.19	33	33	34.29	33	33	34.09	33	33	34.07	33	33	0.947	0.01648	1.243	1522.31	F		PASS	PASS	PASS	PASS	PASS	PASS	1230-VO-GA-CF-AYALA-VMF00045	Haut-Ogooue, Mpassa
VBS17745	Diego Ayala	Gabon	Benguia	2017	10	-1.63267	13.4917	2017-10-13	Outdoor	Human landing catch	21:00 to 03:00	Bng_17	Extracted DNA	Female	Silica gel	Wild caught adult	Qiagen DNeasy	Extracted DNA		Qiagen DNeasy	80.1	fun	STD	38.95	38	38	38.99	38	38	38.93	38	38	38.78	38	38	0.947	0.01676	1.187	1497.68	F		PASS	PASS	PASS	PASS	PASS	PASS	1230-VO-GA-CF-AYALA-VMF00045	Haut-Ogooue, Mpassa
VBS17746	Diego Ayala	Gabon	Benguia	2017	10	-1.63267	13.4917	2017-10-13	Outdoor	Human landing catch	21:00 to 03:00	Bng_18	Extracted DNA	Female	Silica gel	Wild caught adult	Qiagen DNeasy	Extracted DNA		Qiagen DNeasy	80.3	fun	STD	37.34	37	37	37.4	37	37	37.39	37	37	36.82	36	36	0.949	0.01661	1.023	1635.58	F		PASS	PASS	PASS	PASS	PASS	PASS	1230-VO-GA-CF-AYALA-VMF00045	Haut-Ogooue, Mpassa
VBS17747	Diego Ayala	Gabon	Benguia	2017	10	-1.63267	13.4917	2017-10-13	Outdoor	Human landing catch	21:00 to 03:00	Bng_19	Extracted DNA	Female	Silica gel	Wild caught adult	Qiagen DNeasy	Extracted DNA		Qiagen DNeasy	82.5	fun	STD	44.59	44	44	44.75	44	44	44.63	44	44	43.66	43	44	0.95	0.01634	1.038	1590.4	F		PASS	PASS	PASS	PASS	PASS	PASS	1230-VO-GA-CF-AYALA-VMF00045	Haut-Ogooue, Mpassa
VBS17748	Diego Ayala	Gabon	Benguia	2017	10	-1.63267	13.4917	2017-10-13	Outdoor	Human landing catch	21:00 to 03:00	Bng_20	Extracted DNA	Female	Silica gel	Wild caught adult	Qiagen DNeasy	Extracted DNA		Qiagen DNeasy	76	fun	STD	38.68	38	38	38.67	38	38	38.62	38	38	38.99	37	37	0.951	0.01616	1.279	2026.95	F		PASS	PASS	PASS	PASS	PASS	PASS	1230-VO-GA-CF-AYALA-VMF00045	Haut-Ogooue, Mpassa
VBS17749	Diego Ayala	Gabon	Benguia	2017	10	-1.63267	13.4917	2017-10-13	Outdoor	Human landing catch	21:00 to 03:00	Bng_21	Extracted DNA	Female	Silica gel	Wild caught adult	Qiagen DNeasy	Extracted DNA		Qiagen DNeasy	51.1	fun	LI	43.69	43	42	43.62	43	42	43.73	42	42	43.9	42	42	0.95	0.01612	1.039	1817.91	F		PASS	PASS	PASS	PASS	PASS	PASS	1230-VO-GA-CF-AYALA-VMF00045	Haut-Ogooue, Mpassa
VBS17750	Diego Ayala	Gabon	Benguia	2017	10	-1.63267	13.4917	2017-10-13	Outdoor	Human landing catch	21:00 to 03:00	Bng_22	Extracted DNA	Female	Silica gel	Wild caught adult	Qiagen DNeasy	Extracted DNA		Qiagen DNeasy	38.6	fun	LI	35.79	35	34	35.6	35	34	35.95	35	34	36.11	34	34	0.947	0.01648	1.003	1369.9	F		PASS	PASS	PASS	PASS	PASS	PASS	1230-VO-GA-CF-AYALA-VMF00045	Haut-Ogooue, Mpassa
VBS17751	Diego Ayala	Gabon	Benguia	2017	10	-1.63267	13.4917	2017-10-13	Outdoor	Human landing catch	21:00 to 03:00	Bng_23	Extracted DNA	Female	Silica gel	Wild caught adult	Qiagen DNeasy	Extracted DNA		Qiagen DNeasy	68.2	fun	STD	43.2	42	42	43.29	42	42	43.21	42	42	42.73	42	42	0.95	0.01579	1.189	2278.81	F		PASS	PASS	PASS	PASS	PASS	PASS	1230-VO-GA-CF-AYALA-VMF00045	Haut-Ogooue, Mpassa
VBS17752	Diego Ayala	Gabon	Benguia	2017	10	-1.63267	13.4917	2017-10-13	Outdoor	Human landing catch	21:00 to 03:00	Bng_24	Extracted DNA	Female	Silica gel	Wild caught adult	Qiagen DNeasy	Extracted DNA		Qiagen DNeasy	101.9	fun	STD	33.19	33	32	33.27	33	32	33.17	32	32	32.83	32	32	0.947	0.0159	1.151	1500.47	F		PASS	PASS	PASS	PASS	PASS	PASS	1230-VO-GA-CF-AYALA-VMF00045	Haut-Ogooue, Mpassa
VBS17753	Diego Ayala	Gabon	Benguia	2017	10	-1.63267	13.4917	2017-10-13	Outdoor	Human landing catch	21:00 to 03:00	Bng_25	Extracted DNA	Female	Silica gel	Wild caught adult	Qiagen DNeasy	Extracted DNA		Qiagen DNeasy	37.4	fun	LI	34.07	33	33	33.97	33	33	34.2	33	33	34.04	32	33	0.947	0.01656	0.992	1248.33	F		PASS	PASS	PASS	PASS	PASS	PASS	1230-VO-GA-CF-AYALA-VMF00045	Haut-Ogooue, Mpassa
VBS17754	Diego Ayala	Gabon	Benguia	2017	10	-1.63267	13.4917	2017-10-13	Outdoor	Human landing catch	21:00 to 03:00	Bng_26	Extracted DNA	Female	Silica gel	Wild caught adult	Qiagen DNeasy	Extracted DNA		Qiagen DNeasy	40.4	fun	LI	32.62	32	31	32.53	32	32	32.65	32	31	32.95	31	31	0.948	0.01601	1.071	1144.43	F		PASS	PASS	PASS	PASS	PASS	PASS	1230-VO-GA-CF-AYALA-VMF00045	Haut-Ogooue, Mpassa
VBS17755	Diego Ayala	Gabon	Benguia	2017	1	-1.63267	13.4917	2017-01-19	Outdoor	Human landing catch	21:00 to 03:00	Bng_27	Extracted DNA	Female	Silica gel	Wild caught adult	Qiagen DNeasy	Extracted DNA		Qiagen DNeasy	80.3	fun	STD	44.32	43	43	44.25	43	43	44.39	43	43	44.34	43	43	0.949	0.01636	0.902	1507.53	F		PASS	PASS	PASS	PASS	PASS	PASS	1230-VO-GA-CF-AYALA-VMF00045	Haut-Ogooue, Mpassa
VBS17756	Diego Ayala	Gabon	Benguia	2017	1	-1.63267	13.4917	2017-01-19	Outdoor	Human landing catch	21:00 to 03:00	Bng_28	Extracted DNA	Female	Silica gel	Wild caught adult	Qiagen DNeasy	Extracted DNA		Qiagen DNeasy	66.4	fun	STD	42.68	42	41	42.59	42	42	42.85	42	41	42.4	41	41	0.948	0.0162	0.851	1642.16	F		PASS	PASS	PASS	PASS	PASS	PASS	1230-VO-GA-CF-AYALA-VMF00045	Haut-Ogooue, Mpassa
VBS17757	Diego Ayala	Gabon	Benguia	2017	1	-1.63267	13.4917	2017-01-19	Outdoor	Human landing catch	21:00 to 03:00	Bng_29	Extracted DNA	Female	Silica gel	Wild caught adult	Qiagen DNeasy	Extracted DNA		Qiagen DNeasy	54.7	fun	LI	60.96	59	58	60.7	59	59	61.03	59	58	61.91	58	57	0.95	0.01616	0.762	1582.23	F		PASS	PASS	PASS	PASS	PASS	PASS	1230-VO-GA-CF-AYALA-VMF00045	Haut-Ogooue, Mpassa
VBS17758	Diego Ayala	Gabon	Benguia	2017	1	-1.63267	13.4917	2017-01-19	Outdoor	Human landing catch	21:00 to 03:00	Bng_30	Extracted DNA	Female	Silica gel	Wild caught adult	Qiagen DNeasy	Extracted DNA		Qiagen DNeasy	88.7	fun	STD	32.97	32	32	32.98	32	32	33.01	32	32	32.72	31	31	0.948	0.01663	1.077	1245.82	F		PASS	PASS	PASS	PASS	PASS	PASS	1230-VO-GA-CF-AYALA-VMF00045	Haut-Ogooue, Mpassa
VBS17759	Diego Ayala	Gabon	Benguia	2017	1	-1.63267	13.4917	2017-01-19	Outdoor	Human landing catch	21:00 to 03:00	Bng_31	Extracted DNA	Female	Silica gel	Wild caught adult	Qiagen DNeasy	Extracted DNA		Qiagen DNeasy	54.5	fun	LI	58.26	57	57	58.31	58	58	58.13	57	58	58.52	56	57	0.951	0.016	0.852	1696.39	F		PASS	PASS	PASS	PASS	PASS	PASS	1230-VO-GA-CF-AYALA-VMF00045	Haut-Ogooue, Mpassa
VBS17760	Diego Ayala	Gabon	Benguia	2017	1	-1.63267	13.4917	2017-01-19	Outdoor	Human landing catch	21:00 to 03:00	Bng_32	Extracted DNA	Female	Silica gel	Wild caught adult	Qiagen DNeasy	Extracted DNA		Qiagen DNeasy	74.5	fun	STD	39.89	39	39	39.8	39	39	39.63	39	39	41.37	39	39	0.948	0.01681	1.132	1545.48	F		PASS	PASS	PASS	PASS	PASS	PASS	1230-VO-GA-CF-AYALA-VMF00045	Haut-Ogooue, Mpassa
VBS17761	Diego Ayala	Gabon	Benguia	2017	1	-1.63267	13.4917	2017-01-19	Outdoor	Human landing catch	21:00 to 03:00	Bng_33	Extracted DNA	Female	Silica gel	Wild caught adult	Qiagen DNeasy	Extracted DNA		Qiagen DNeasy	37.7	fun	LI	40.35	39	38	40.37	39	38	40.38	39	38	40.14	38	37	0.946	0.01611	0.886	1085.28	F		PASS	PASS	PASS	PASS	PASS	PASS	1230-VO-GA-CF-AYALA-VMF00045	Haut-Ogooue, Mpassa
VBS17762	Diego Ayala	Gabon	Benguia	2017	1	-1.63267	13.4917	2017-01-19	Outdoor	Human landing catch	21:00 to 03:00	Bng_35	Extracted DNA	Female	Silica gel	Wild caught adult	Qiagen DNeasy	Extracted DNA		Qiagen DNeasy	49.5	fun	LI	48.63	47	47	48.72	48	47	48.72	47	47	47.82	46	46	0.95	0.01632	0.988	1661.78	F		PASS	PASS	PASS	PASS	PASS	PASS	1230-VO-GA-CF-AYALA-VMF00045	Haut-Ogooue, Mpassa
VBS17763	Diego Ayala	Gabon	Benguia	2017	1	-1.63267	13.4917	2017-01-19	Outdoor	Human landing catch	21:00 to 03:00	Bng_36	Extracted DNA	Female	Silica gel	Wild caught adult	Qiagen DNeasy	Extracted DNA		Qiagen DNeasy	82.1	fun	STD	38.63	38	37	38.65	38	37	38.6	37	37	38.63	37	37	0.948	0.01595	1.049	1467.79	F		PASS	PASS	PASS	PASS	PASS	PASS	1230-VO-GA-CF-AYALA-VMF00045	Haut-Ogooue, Mpassa
VBS17764	Diego Ayala	Gabon	Benguia	2017	1	-1.63267	13.4917	2017-01-19	Outdoor	Human landing catch	21:00 to 03:00	Bng_37	Extracted DNA	Female	Silica gel	Wild caught adult	Qiagen DNeasy	Extracted DNA		Qiagen DNeasy	80.1	fun	STD	33.28	32	32	33.24	32	32	33.25	32	32	33.59	32	32	0.947	0.01566	1.04	1365.62	F		PASS	PASS	PASS	PASS	PASS	PASS	1230-VO-GA-CF-AYALA-VMF00045	Haut-Ogooue, Mpassa
VBS17765	Diego Ayala	Gabon	Benguia	2017	1	-1.63267	13.4917	2017-01-19	Outdoor	Human landing catch	21:00 to 03:00	Bng_38	Extracted DNA	Female	Silica gel	Wild caught adult	Qiagen DNeasy	Extracted DNA		Qiagen DNeasy	70.5	fun	STD	38.71	37	37	38.65	37	37	38.87	37	36	38.35	36	36	0.949	0.01632	1.041	1568.85	F		PASS	PASS	PASS	PASS	PASS	PASS	1230-VO-GA-CF-AYALA-VMF00045	Haut-Ogooue, Mpassa
VBS17766	Diego Ayala	Gabon	Benguia	2017	1	-1.63267	13.4917	2017-01-19	Outdoor	Human landing catch	21:00 to 03:00	Bng_39	Extracted DNA	Female	Silica gel	Wild caught adult	Qiagen DNeasy	Extracted DNA		Qiagen DNeasy	99.6	fun	STD	35.07	34	34	34.98	34	34	35.05	34	34	35.6	34	33	0.948	0.01606	0.978	1299.27	F		PASS	PASS	PASS	PASS	PASS	PASS	1230-VO-GA-CF-AYALA-VMF00045	Haut-Ogooue, Mpassa
VBS17767	Diego Ayala	Gabon	Benguia	2017	1	-1.63267	13.4917	2017-01-19	Outdoor	Human landing catch	21:00 to 03:00	Bng_40	Extracted DNA	Female	Silica gel	Wild caught adult	Qiagen DNeasy	Extracted DNA		Qiagen DNeasy	48.8	fun	LI	26.33	25	25	26.27	25	25	26.35	25	25	26.57	25	24	0.946	0.01625	1.838	1993.1	F		PASS	PASS	PASS	PASS	PASS	PASS	1230-VO-GA-CF-AYALA-VMF00045	Haut-Ogooue, Mpassa
VBS17768	Diego Ayala	Gabon	Benguia	2017	1	-1.63267	13.4917	2017-01-19	Outdoor	Human landing catch	21:00 to 03:00	Bng_41	Extracted DNA	Female	Silica gel	Wild caught adult	Qiagen DNeasy	Extracted DNA		Qiagen DNeasy	91.9	fun	STD	34.43	34	34	34.48	34	34	34.42	34	34	34.25	33	33	0.948	0.0162	1.109	1479.03	F		PASS	PASS	PASS	PASS	PASS	PASS	1230-VO-GA-CF-AYALA-VMF00045	Haut-Ogooue, Mpassa
VBS17770	Diego Ayala	Central African Republic	Bangui	2016	6	4.37667	18.6083	2016-06-18	Indoor	Human landing catch	02:00 to 03:00	bgui_894	Extracted DNA	Female	Silica gel	Wild caught adult	CTAB	Extracted DNA		CTAB	84.4	fun	STD	45.81	46	46	46.3	46	46	45.86	46	46	43.29	44	45	0.942	0.01911	1.604	3291.62	F		PASS	PASS	PASS	PASS	PASS	PASS	1230-VO-GA-CF-AYALA-VMF00045	Ombella-M'Poko, Bangui
VBS17772	Diego Ayala	Central African Republic	Bangui	2016	6	4.37667	18.6083	2016-06-19	Indoor	Human landing catch	02:00 to 03:00	bgui_975	Extracted DNA	Female	Silica gel	Wild caught adult	CTAB	Extracted DNA		CTAB	51.7	fun	LI	48.45	48	48	48.81	48	48	48.45	48	48	46.68	46	47	0.942	0.0193	1.294	2315.17	F		PASS	PASS	PASS	PASS	PASS	PASS	1230-VO-GA-CF-AYALA-VMF00045	Ombella-M'Poko, Bangui
VBS17777	Diego Ayala	Central African Republic	Bangui	2016	6	4.37667	18.6083	2016-06-19	Outdoor	Human landing catch	02:00 to 03:00	bgui_1090	Extracted DNA	Female	Silica gel	Wild caught adult	CTAB	Extracted DNA		CTAB	64.8	fun	STD	49.77	50	50	50.28	50	50	50.19	50	50	45.61	47	48	0.943	0.01925	1.485	3049.08	F		PASS	PASS	PASS	PASS	PASS	PASS	1230-VO-GA-CF-AYALA-VMF00045	Ombella-M'Poko, Bangui
VBS17778	Diego Ayala	Central African Republic	Bangui	2016	6	4.37667	18.6083	2016-06-19	Outdoor	Human landing catch	02:00 to 03:00	bgui_1093	Extracted DNA	Female	Silica gel	Wild caught adult	CTAB	Extracted DNA		CTAB	54.6	fun	LI	65.89	66	66	66.62	66	67	66.24	66	66	60.93	62	64	0.943	0.01908	0.91	1818.27	F		PASS	PASS	PASS	PASS	PASS	PASS	1230-VO-GA-CF-AYALA-VMF00045	Ombella-M'Poko, Bangui
VBS17780	Diego Ayala	Central African Republic	Bangui	2016	6	4.37667	18.6083	2016-06-20	Indoor	Human landing catch	08:00 to 09:00	bgui_1114	Extracted DNA	Female	Silica gel	Wild caught adult	CTAB	Extracted DNA		CTAB	48.8	fun	LI	36.8	36	37	37.31	37	37	36.81	36	36	34.28	34	35	0.937	0.01939	1.045	1154.65	F		PASS	PASS	PASS	PASS	PASS	PASS	1230-VO-GA-CF-AYALA-VMF00045	Ombella-M'Poko, Bangui
VBS17784	Diego Ayala	Central African Republic	Bangui	2016	9	4.37667	18.6083	2016-09-05	Indoor	Human landing catch	00:00 to 01:00	bgui_2510	Extracted DNA	Female	Silica gel	Wild caught adult	CTAB	Extracted DNA		CTAB	91	fun	STD	44.18	44	44	44.45	44	44	44.12	44	44	43.11	42	43	0.942	0.01907	1.331	2296.97	F		PASS	PASS	PASS	PASS	PASS	PASS	1230-VO-GA-CF-AYALA-VMF00045	Ombella-M'Poko, Bangui
VBS17785	Diego Ayala	Central African Republic	Bangui	2016	9	4.37667	18.6083	2016-09-06	Indoor	Human landing catch	03:00 to 04:00	bgui_2562	Extracted DNA	Female	Silica gel	Wild caught adult	CTAB	Extracted DNA		CTAB	63.9	fun	STD	37.97	37	37	38.17	38	37	37.97	37	37	36.96	36	37	0.94	0.01897	1.301	1871.2	F		PASS	PASS	PASS	PASS	PASS	PASS	1230-VO-GA-CF-AYALA-VMF00045	Ombella-M'Poko, Bangui
VBS17786	Diego Ayala	Central African Republic	Bangui	2016	9	4.37667	18.6083	2016-09-06	Outdoor	Human landing catch	23:00 to 00:00	bgui_2675	Extracted DNA	Female	Silica gel	Wild caught adult	CTAB	Extracted DNA		CTAB	56	fun	LI	28.13	27	27	28.29	28	27	28.37	27	27	26.46	25	26	0.936	0.01914	1.629	1756.27	F		PASS	PASS	PASS	PASS	PASS	PASS	1230-VO-GA-CF-AYALA-VMF00045	Ombella-M'Poko, Bangui
VBS17798	Diego Ayala	Central African Republic	Bangui	2016	10	4.37667	18.6083	2016-10-24	Indoor	Human landing catch	07:00 to 08:00	bgui_3519	Extracted DNA	Female	Silica gel	Wild caught adult	CTAB	Extracted DNA		CTAB	85.7	fun	STD	42.93	42	42	42.94	42	42	42.71	42	42	43.75	42	42	0.943	0.01908	1.499	2565.55	F		PASS	PASS	PASS	PASS	PASS	PASS	1230-VO-GA-CF-AYALA-VMF00045	Ombella-M'Poko, Bangui
VBS17801	Diego Ayala	Central African Republic	Bangui	2016	11	4.37667	18.6083	2016-11-07	Indoor	Human landing catch	08:00 to 09:00	bgui_3656	Extracted DNA	Female	Silica gel	Wild caught adult	CTAB	Extracted DNA		CTAB	48	fun	LI	55.56	55	56	56.43	56	56	55.51	55	56	51.56	52	54	0.942	0.01914	0.997	1668.09	F		PASS	PASS	PASS	PASS	PASS	PASS	1230-VO-GA-CF-AYALA-VMF00045	Ombella-M'Poko, Bangui
VBS23999	Fredros Okumu	United Republic of Tanzania	Minepa Village	2017	8	-8.27321	36.6808	2017-08-01	Indoor	CDC-light trap	19:00 to 07:00	TZF07	Whole specimen	Female	Silica gel	Wild caught adult		Dried		Nexttec, PicoPure	49.4		STD	66.46	65	63	66.67	65	63	66.61	65	64	64.91	62	61	0.953	0.01774	2.85	14678.9	F		PASS	PASS	PASS	PASS	PASS	PASS	1236-VO-TZ-OKUMU-VMF00090	Morogoro Region, Ulanga
VBS24001	Fredros Okumu	United Republic of Tanzania	Minepa Village	2017	8	-8.27321	36.6808	2017-08-01	Indoor	CDC-light trap	19:00 to 07:00	TZF09	Whole specimen	Female	Silica gel	Wild caught adult		Dried		Nexttec, PicoPure	64.6		STD	42.32	41	41	42.59	41	41	42.35	41	41	40.83	40	40	0.949	0.01803	2.697	5633.56	F		PASS	PASS	PASS	PASS	PASS	PASS	1236-VO-TZ-OKUMU-VMF00090	Morogoro Region, Ulanga
VBS24004	Fredros Okumu	United Republic of Tanzania	Minepa Village	2017	8	-8.27321	36.6808	2017-08-01	Indoor	CDC-light trap	19:00 to 07:00	TZF12	Whole specimen	Female	Silica gel	Wild caught adult		Dried		Nexttec, PicoPure	112		STD	55.77	53	53	55.94	54	54	55.68	53	53	55.37	52	52	0.952	0.01803	1.154	2327.81	F		PASS	PASS	PASS	PASS	PASS	PASS	1236-VO-TZ-OKUMU-VMF00090	Morogoro Region, Ulanga
VBS24005	Fredros Okumu	United Republic of Tanzania	Minepa Village	2017	8	-8.27321	36.6808	2017-08-01	Indoor	CDC-light trap	19:00 to 07:00	TZF13	Whole specimen	Female	Silica gel	Wild caught adult		Dried		Nexttec, PicoPure	69.5		STD	45.84	44	43	45.78	44	43	45.88	44	43	46.01	42	41	0.95	0.01722	1.73	3772.66	F		PASS	PASS	PASS	PASS	PASS	PASS	1236-VO-TZ-OKUMU-VMF00090	Morogoro Region, Ulanga
VBS24007	Fredros Okumu	United Republic of Tanzania	Minepa Village	2017	8	-8.27321	36.6808	2017-08-01	Indoor	CDC-light trap	19:00 to 07:00	TZF15	Whole specimen	Female	Silica gel	Wild caught adult		Dried		Nexttec, PicoPure	99.1		STD	53.45	52	52	53.77	52	52	53.08	51	52	53.36	50	51	0.948	0.01858	1.12	2445.08	F		PASS	PASS	PASS	PASS	PASS	PASS	1236-VO-TZ-OKUMU-VMF00090	Morogoro Region, Ulanga
VBS24012	Fredros Okumu	United Republic of Tanzania	Minepa Village	2017	8	-8.27321	36.6808	2017-08-01	Indoor	CDC-light trap	19:00 to 07:00	TZF20	Whole specimen	Female	Silica gel	Wild caught adult		Dried		Santos et al. 2018, MinElute PCR Purification Kit (catalog number 28004)	384		STD	10.57	10	10	10.63	10	10	10.62	10	10	10.12	10	9	0.927	0.01956	1.993	786.521	F		PASS	PASS	PASS	PASS	PASS	PASS	1236-VO-TZ-OKUMU-VMF00090	Morogoro Region, Ulanga
VBS24015	Fredros Okumu	United Republic of Tanzania	Minepa Village	2017	8	-8.27321	36.6808	2017-08-01	Indoor	CDC-light trap	19:00 to 07:00	TZF23	Whole specimen	Female	Silica gel	Wild caught adult		Dried		Santos et al. 2018, MinElute PCR Purification Kit (catalog number 28004)	238		STD	13.72	13	13	13.8	13	13	13.82	13	13	12.98	13	13	0.932	0.01898	1.444	479.273	F		PASS	PASS	PASS	PASS	PASS	PASS	1236-VO-TZ-OKUMU-VMF00090	Morogoro Region, Ulanga
VBS24020	Fredros Okumu	United Republic of Tanzania	Minepa Village	2017	8	-8.27321	36.6808	2017-08-01	Indoor	CDC-light trap	19:00 to 07:00	TZF28	Whole specimen	Female	Silica gel	Wild caught adult		Dried		Santos et al. 2018, G-Biosciences silica magnetic beads (786-915), Santos et al. 2018, MinElute 96 UF PCR purification	88		STD	11.02	10	10	11.02	10	10	11.07	10	10	10.84	10	10	0.93	0.01991	2.025	862.808	F		PASS	PASS	PASS	PASS	PASS	PASS	1236-VO-TZ-OKUMU-VMF00090	Morogoro Region, Ulanga
VBS24027	Fredros Okumu	United Republic of Tanzania	Minepa Village	2017	8	-8.27321	36.6808	2017-08-01	Indoor	CDC-light trap	19:00 to 07:00	TZF35	Whole specimen	Female	Silica gel	Wild caught adult		Dried	Whole Organism	buffer A (Santos et al. 2018) RT, unpurified lysate	172		STD	34.98	34	35	35.24	35	35	35.05	34	35	33.5	33	34	0.943	0.01804	1.2	1212.78	F		PASS	PASS	PASS	PASS	PASS	PASS	1236-VO-TZ-OKUMU-VMF00090	Morogoro Region, Ulanga
VBS24032	Fredros Okumu	United Republic of Tanzania	Minepa Village	2017	8	-8.27321	36.6808	2017-08-01	Indoor	CDC-light trap	19:00 to 07:00	TZF40	Whole specimen	Female	Silica gel	Wild caught adult		Dried	Whole Organism	buffer A (Santos et al. 2018) 37C, unpurified lysate	272		STD	42.09	41	41	42.33	42	42	42.32	42	41	40.09	40	41	0.945	0.01773	1.163	1370.77	F		PASS	PASS	PASS	PASS	PASS	PASS	1236-VO-TZ-OKUMU-VMF00090	Morogoro Region, Ulanga
VBS24095	Krijn Paaijmans	Mozambique	Palmeiras	2018	1	-25.2655	32.8773	2018-01-24	Indoor	Manual aspiration (mouth aspiration)	05:30 to 10:00	1.60087e+06	Whole specimen	Female	Silica gel	Wild caught adult		Dried		Santos et al. 2018, MinElute PCR Purification Kit (catalog number 28004)	286		STD	13.58	13	13	13.56	13	13	13.67	13	13	13.29	12	12	0.93	0.01912	1.097	399.996	F		PASS	PASS	PASS	PASS	PASS	PASS	1235-VO-MZ-PAAIJMANS-VMF00094	Maputo, Manhica
VBS24096	Krijn Paaijmans	Mozambique	Palmeiras	2018	1	-25.2655	32.8773	2018-01-24	Indoor	Manual aspiration (mouth aspiration)	05:30 to 10:00	1.60048e+06	Whole specimen	Female	Silica gel	Wild caught adult		Dried		Santos et al. 2018, MinElute PCR Purification Kit (catalog number 28004)	408		STD	15.41	15	14	15.44	15	14	15.44	15	14	15.13	14	14	0.927	0.0197	0.997	460.677	F		PASS	PASS	PASS	PASS	PASS	PASS	1235-VO-MZ-PAAIJMANS-VMF00094	Maputo, Manhica
VBS24097	Krijn Paaijmans	Mozambique	Palmeiras	2018	1	-25.2655	32.8773	2018-01-24	Indoor	Manual aspiration (mouth aspiration)	05:30 to 10:00	1600854	Whole specimen	Female	Silica gel	Wild caught adult		Dried		Santos et al. 2018, MinElute PCR Purification Kit (catalog number 28004)	235		STD	12.74	12	11	12.7	12	11	12.89	12	11	12.37	11	10	0.929	0.01987	2.203	932.451	F		PASS	PASS	PASS	PASS	PASS	PASS	1235-VO-MZ-PAAIJMANS-VMF00094	Maputo, Manhica
VBS24098	Krijn Paaijmans	Mozambique	Palmeiras	2018	1	-25.2655	32.8773	2018-01-24	Indoor	Manual aspiration (mouth aspiration)	05:30 to 10:00	1.60086e+06	Whole specimen	Female	Silica gel	Wild caught adult		Dried		Santos et al. 2018, MinElute PCR Purification Kit (catalog number 28004)	127		STD	13.09	12	12	13.1	12	12	13.17	12	12	12.72	12	11	0.927	0.02022	2.176	1270.78	F		PASS	PASS	PASS	PASS	PASS	PASS	1235-VO-MZ-PAAIJMANS-VMF00094	Maputo, Manhica
VBS24101	Krijn Paaijmans	Mozambique	Palmeiras	2018	1	-25.2655	32.8773	2018-01-24	Indoor	Manual aspiration (mouth aspiration)	05:30 to 10:00	1.60105e+06	Whole specimen	Female	Silica gel	Wild caught adult		Dried		Santos et al. 2018, MinElute 96 UF PCR purification	51		STD	11.72	11	10	11.64	11	10	11.74	11	10	11.95	11	10	0.926	0.02054	1.298	519.782	F		PASS	PASS	PASS	PASS	PASS	PASS	1235-VO-MZ-PAAIJMANS-VMF00094	Maputo, Manhica
VBS24104	Krijn Paaijmans	Mozambique	Palmeiras	2018	2	-25.2655	32.8773	2018-02-01	Indoor	Manual aspiration (mouth aspiration)	05:30 to 10:00	1.50383e+06	Whole specimen	Female	Silica gel	Wild caught adult		Dried		Santos et al. 2018, MinElute 96 UF PCR purification	272		STD	13.25	13	12	13.31	13	13	13.31	13	12	12.77	12	12	0.931	0.01964	1.152	438.176	F		PASS	PASS	PASS	PASS	PASS	PASS	1235-VO-MZ-PAAIJMANS-VMF00094	Maputo, Manhica
VBS24105	Krijn Paaijmans	Mozambique	Palmeiras	2018	1	-25.2655	32.8773	2018-01-24	Indoor	Manual aspiration (mouth aspiration)	05:30 to 10:00	1.60093e+06	Whole specimen	Female	Silica gel	Wild caught adult		Dried		Santos et al. 2018, MinElute PCR Purification Kit (catalog number 28004), Santos et al. 2018, MinElute 96 UF PCR purification	76.5		STD	24.17	23	23	24.25	23	23	24.26	23	23	23.43	22	22	0.936	0.0187	1.573	1630.35	F		PASS	PASS	PASS	PASS	PASS	PASS	1235-VO-MZ-PAAIJMANS-VMF00094	Maputo, Manhica
VBS24117	Krijn Paaijmans	Mozambique	Palmeiras	2018	1	-25.2655	32.8773	2018-01-24	Indoor	Manual aspiration (mouth aspiration)	05:30 to 10:00	1.60086e+06	Whole specimen	Female	Silica gel	Wild caught adult		Dried	Whole Organism	buffer A + MinElute UF (50ul)	146	PCR failure	STD	40.56	39	38	40.54	39	38	40.97	39	38	39.11	38	37	0.944	0.01811	1.005	1223.04	F		PASS	PASS	PASS	PASS	PASS	PASS	1235-VO-MZ-PAAIJMANS-VMF00094	Maputo, Manhica
VBS24118	Krijn Paaijmans	Mozambique	Palmeiras	2018	1	-25.2655	32.8773	2018-01-24	Indoor	Manual aspiration (mouth aspiration)	05:30 to 10:00	1.60086e+06	Whole specimen	Female	Silica gel	Wild caught adult		Dried	Whole Organism	buffer A + MinElute UF (50ul)	51	fun	STD	14.93	14	13	14.88	14	13	15.04	14	13	14.69	13	12	0.931	0.01907	0.812	325.528	F		PASS	PASS	PASS	PASS	PASS	PASS	1235-VO-MZ-PAAIJMANS-VMF00094	Maputo, Manhica
VBS24119	Krijn Paaijmans	Mozambique	Palmeiras	2018	1	-25.2655	32.8773	2018-01-24	Indoor	Manual aspiration (mouth aspiration)	05:30 to 10:00	1.60085e+06	Whole specimen	Female	Silica gel	Wild caught adult		Dried	Head, thorax	buffer A + MinElute UF (50ul)	260	fun	STD	41.47	41	41	41.64	41	41	41.67	41	41	39.89	39	40	0.942	0.01825	0.908	1263.71	F		PASS	PASS	PASS	PASS	PASS	PASS	1235-VO-MZ-PAAIJMANS-VMF00094	Maputo, Manhica
VBS24120	Krijn Paaijmans	Mozambique	Palmeiras	2018	1	-25.2655	32.8773	2018-01-24	Indoor	Manual aspiration (mouth aspiration)	05:30 to 10:00	1.60085e+06	Whole specimen	Female	Silica gel	Wild caught adult		Dried	Whole Organism	buffer A + MinElute UF (50ul)	315	fun	STD	39.85	39	39	40.01	39	39	40.11	39	39	38.06	37	38	0.943	0.01846	0.956	1196.47	F		PASS	PASS	PASS	PASS	PASS	PASS	1235-VO-MZ-PAAIJMANS-VMF00094	Maputo, Manhica
VBS24121	Krijn Paaijmans	Mozambique	Palmeiras	2018	1	-25.2655	32.8773	2018-01-24	Indoor	Manual aspiration (mouth aspiration)	05:30 to 10:00	1.60085e+06	Whole specimen	Female	Silica gel	Wild caught adult		Dried	Whole Organism	buffer A + MinElute UF (50ul)	229	fun	STD	44.44	44	44	44.69	44	44	44.77	44	44	41.95	42	43	0.944	0.01809	1.052	1456.25	F		PASS	PASS	PASS	PASS	PASS	PASS	1235-VO-MZ-PAAIJMANS-VMF00094	Maputo, Manhica
VBS24122	Krijn Paaijmans	Mozambique	Palmeiras	2018	2	-25.2655	32.8773	2018-02-01	Indoor	Manual aspiration (mouth aspiration)	05:30 to 10:00	1.50451e+06	Whole specimen	Female	Silica gel	Wild caught adult		Dried	Whole Organism	buffer A + MinElute UF (50ul)	67	fun	STD	37.35	36	36	37.71	37	36	37.6	37	36	34.61	34	34	0.94	0.01861	1.148	1435.38	F		PASS	PASS	PASS	PASS	PASS	PASS	1235-VO-MZ-PAAIJMANS-VMF00094	Maputo, Manhica
VBS24123	Krijn Paaijmans	Mozambique	Palmeiras	2018	2	-25.2655	32.8773	2018-02-01	Indoor	Manual aspiration (mouth aspiration)	05:30 to 10:00	1.50451e+06	Whole specimen	Female	Silica gel	Wild caught adult		Dried	Whole Organism	buffer A + MinElute UF (50ul)	417	fun	STD	47.49	47	47	47.87	47	47	47.95	47	47	43.93	45	46	0.944	0.0181	1.035	1487.32	F		PASS	PASS	PASS	PASS	PASS	PASS	1235-VO-MZ-PAAIJMANS-VMF00094	Maputo, Manhica
VBS24124	Krijn Paaijmans	Mozambique	Palmeiras	2018	1	-25.2655	32.8773	2018-01-24	Indoor	Manual aspiration (mouth aspiration)	05:30 to 10:00	1.60062e+06	Whole specimen	Female	Silica gel	Wild caught adult		Dried	Whole Organism	buffer A + MinElute UF (50ul)	119	fun	STD	37.44	36	36	37.34	37	36	37.69	37	36	37.04	35	35	0.947	0.01821	3.017	8618.44	F		PASS	PASS	PASS	PASS	PASS	PASS	1235-VO-MZ-PAAIJMANS-VMF00094	Maputo, Manhica
VBS24125	Krijn Paaijmans	Mozambique	Palmeiras	2018	1	-25.2655	32.8773	2018-01-24	Indoor	Manual aspiration (mouth aspiration)	05:30 to 10:00	1.60062e+06	Whole specimen	Female	Silica gel	Wild caught adult		Dried	Whole Organism	buffer C + MinElute UF (50ul)	54	fun	STD	38.85	36	34	38.74	37	35	39.17	37	35	38.12	35	33	0.941	0.01795	0.925	1184.66	F		PASS	PASS	PASS	PASS	PASS	PASS	1235-VO-MZ-PAAIJMANS-VMF00094	Maputo, Manhica
VBS24126	Krijn Paaijmans	Mozambique	Palmeiras	2018	1	-25.2655	32.8773	2018-01-24	Indoor	Manual aspiration (mouth aspiration)	05:30 to 10:00	1.60062e+06	Whole specimen	Female	Silica gel	Wild caught adult		Dried	Whole Organism	buffer C + MinElute UF (50ul)	168	fun	STD	46.37	45	45	46.64	45	45	46.09	45	45	46.16	44	44	0.941	0.01882	0.763	1194.4	F		PASS	PASS	PASS	PASS	PASS	PASS	1235-VO-MZ-PAAIJMANS-VMF00094	Maputo, Manhica
VBS24127	Krijn Paaijmans	Mozambique	Palmeiras	2018	1	-25.2655	32.8773	2018-01-24	Indoor	Manual aspiration (mouth aspiration)	05:30 to 10:00	1.60085e+06	Whole specimen	Female	Silica gel	Wild caught adult		Dried	Whole Organism	buffer C + MinElute UF (50ul)	84	fun	STD	37.75	36	34	37.71	36	34	38.01	36	35	36.93	34	33	0.941	0.01861	0.999	1185.91	F		PASS	PASS	PASS	PASS	PASS	PASS	1235-VO-MZ-PAAIJMANS-VMF00094	Maputo, Manhica
VBS24128	Krijn Paaijmans	Mozambique	Palmeiras	2018	1	-25.2655	32.8773	2018-01-24	Indoor	Manual aspiration (mouth aspiration)	05:30 to 10:00	1.60062e+06	Whole specimen	Female	Silica gel	Wild caught adult		Dried	Whole Organism	buffer C + MinElute UF (50ul)	43	fun	STD	29.67	27	25	29.39	27	25	29.94	27	25	29.99	26	24	0.941	0.01797	0.914	819.404	F		PASS	PASS	PASS	PASS	PASS	PASS	1235-VO-MZ-PAAIJMANS-VMF00094	Maputo, Manhica
VBS24129	Krijn Paaijmans	Mozambique	Palmeiras	2018	1	-25.2655	32.8773	2018-01-24	Indoor	Manual aspiration (mouth aspiration)	05:30 to 10:00	1.60087e+06	Whole specimen	Female	Silica gel	Wild caught adult		Dried	Whole Organism	buffer C + MinElute UF (50ul)	245	fun	STD	36.37	36	37	36.69	37	37	36.21	36	37	35.46	35	37	0.939	0.01816	0.843	877.858	F		PASS	PASS	PASS	PASS	PASS	PASS	1235-VO-MZ-PAAIJMANS-VMF00094	Maputo, Manhica
VBS24130	Krijn Paaijmans	Mozambique	Palmeiras	2018	1	-25.2655	32.8773	2018-01-24	Indoor	Manual aspiration (mouth aspiration)	05:30 to 10:00	1.60085e+06	Whole specimen	Female	Silica gel	Wild caught adult		Dried	Whole Organism	buffer C + MinElute UF (50ul)	131	fun	STD	32.71	31	30	32.75	31	30	32.7	31	30	32.5	30	29	0.941	0.01812	0.862	710.685	F		PASS	PASS	PASS	PASS	PASS	PASS	1235-VO-MZ-PAAIJMANS-VMF00094	Maputo, Manhica
VBS24132	Krijn Paaijmans	Mozambique	Palmeiras	2018	1	-25.2655	32.8773	2018-01-24	Indoor	Manual aspiration (mouth aspiration)	05:30 to 10:00	1.60085e+06	Whole specimen	Female	Silica gel	Wild caught adult		Dried	Whole Organism	buffer C + MinElute UF (50ul)	53	fun	STD	38.74	38	38	39.08	38	38	38.82	38	37	36.83	37	38	0.939	0.01836	0.92	1164.52	F		PASS	PASS	PASS	PASS	PASS	PASS	1235-VO-MZ-PAAIJMANS-VMF00094	Maputo, Manhica
VBS24135	Krijn Paaijmans	Mozambique	Palmeiras	2018	2	-25.2655	32.8773	2018-02-01	Indoor	Manual aspiration (mouth aspiration)	05:30 to 10:00	1.50451e+06	Whole specimen	Female	Silica gel	Wild caught adult		Dried	Whole Organism	buffer G + MinElute UF (50ul)	82	fun	STD	45.03	42	38	44.61	42	38	45.37	42	38	45.71	41	36	0.941	0.01857	0.842	1139.03	F		PASS	PASS	PASS	PASS	PASS	PASS	1235-VO-MZ-PAAIJMANS-VMF00094	Maputo, Manhica
VBS24137	Krijn Paaijmans	Mozambique	Palmeiras	2018	1	-25.2655	32.8773	2018-01-24	Indoor	Manual aspiration (mouth aspiration)	05:30 to 10:00	1.60084e+06	Whole specimen	Female	Silica gel	Wild caught adult		Dried	Whole Organism	buffer G + MinElute UF (50ul)	57	fun	STD	33.99	32	30	33.63	32	30	33.87	32	30	36.16	32	30	0.942	0.01834	3.643	9878.21	F		PASS	PASS	PASS	PASS	PASS	PASS	1235-VO-MZ-PAAIJMANS-VMF00094	Maputo, Manhica
VBS24138	Krijn Paaijmans	Mozambique	Palmeiras	2018	1	-25.2655	32.8773	2018-01-24	Indoor	Manual aspiration (mouth aspiration)	05:30 to 10:00	1600841	Whole specimen	Female	Silica gel	Wild caught adult		Dried	Whole Organism	buffer G + MinElute UF (50ul)	121	fun	STD	41.79	39	37	41.69	39	37	41.83	39	37	42.05	38	35	0.943	0.01836	0.942	1054.29	F		PASS	PASS	PASS	PASS	PASS	PASS	1235-VO-MZ-PAAIJMANS-VMF00094	Maputo, Manhica
VBS24141	Krijn Paaijmans	Mozambique	Palmeiras	2018	1	-25.2655	32.8773	2018-01-24	Indoor	Manual aspiration (mouth aspiration)	05:30 to 10:00	1600838	Whole specimen	Female	Silica gel	Wild caught adult		Dried	Whole Organism	Buffer C + MinElute UF	382		STD	46.75	45	44	46.94	46	45	47.02	46	45	44.84	43	43	0.942	0.01858	0.877	1341.67	F		PASS	PASS	PASS	PASS	PASS	PASS	1235-VO-MZ-PAAIJMANS-VMF00094	Maputo, Manhica
VBS24142	Krijn Paaijmans	Mozambique	Palmeiras	2018	1	-25.2655	32.8773	2018-01-24	Indoor	Manual aspiration (mouth aspiration)	05:30 to 10:00	1.60084e+06	Whole specimen	Female	Silica gel	Wild caught adult		Dried	Whole Organism	Buffer C + MinElute UF	604		STD	40.5	40	40	40.71	40	40	40.83	40	40	38.21	38	39	0.941	0.01827	1.002	1423.15	F		PASS	PASS	PASS	PASS	PASS	PASS	1235-VO-MZ-PAAIJMANS-VMF00094	Maputo, Manhica
VBS24143	Krijn Paaijmans	Mozambique	Palmeiras	2018	1	-25.2655	32.8773	2018-01-24	Indoor	Manual aspiration (mouth aspiration)	05:30 to 10:00	1.60083e+06	Whole specimen	Female	Silica gel	Wild caught adult		Dried	Whole Organism	Buffer C + MinElute UF	103		STD	32.58	31	30	32.47	31	30	32.58	31	31	33.14	31	30	0.94	0.01841	0.929	896.843	F		PASS	PASS	PASS	PASS	PASS	PASS	1235-VO-MZ-PAAIJMANS-VMF00094	Maputo, Manhica
VBS24144	Krijn Paaijmans	Mozambique	Palmeiras	2018	1	-25.2655	32.8773	2018-01-24	Indoor	Manual aspiration (mouth aspiration)	05:30 to 10:00	1.60083e+06	Whole specimen	Female	Silica gel	Wild caught adult		Dried	Whole Organism	Buffer C + MinElute UF	231		STD	27.89	27	26	27.94	27	26	28.08	27	27	26.91	26	26	0.94	0.01798	1.257	1044.1	F		PASS	PASS	PASS	PASS	PASS	PASS	1235-VO-MZ-PAAIJMANS-VMF00094	Maputo, Manhica
VBS24145	Krijn Paaijmans	Mozambique	Palmeiras	2018	1	-25.2655	32.8773	2018-01-24	Indoor	Manual aspiration (mouth aspiration)	05:30 to 10:00	1.60081e+06	Whole specimen	Female	Silica gel	Wild caught adult		Dried	Whole Organism	Buffer C + MinElute UF	263		STD	46.07	44	41	46.08	44	41	46.67	44	42	43.66	41	39	0.943	0.01804	0.992	1307.94	F		PASS	PASS	PASS	PASS	PASS	PASS	1235-VO-MZ-PAAIJMANS-VMF00094	Maputo, Manhica
VBS24147	Krijn Paaijmans	Mozambique	Palmeiras	2018	1	-25.2655	32.8773	2018-01-24	Indoor	Manual aspiration (mouth aspiration)	05:30 to 10:00	1.60084e+06	Whole specimen	Female	Silica gel	Wild caught adult		Dried	Whole Organism	Buffer C + MinElute UF	512		STD	38.14	37	36	38.18	37	36	38.35	37	36	37.1	35	35	0.941	0.01856	0.886	1057.29	F		PASS	PASS	PASS	PASS	PASS	PASS	1235-VO-MZ-PAAIJMANS-VMF00094	Maputo, Manhica
VBS24148	Krijn Paaijmans	Mozambique	Palmeiras	2018	1	-25.2655	32.8773	2018-01-24	Indoor	Manual aspiration (mouth aspiration)	05:30 to 10:00	1.60084e+06	Whole specimen	Female	Silica gel	Wild caught adult		Dried	Whole Organism	Buffer C + MinElute UF	68		STD	33.37	31	30	32.91	31	30	33.71	32	30	34.27	31	29	0.943	0.01773	1.277	1464.18	F		PASS	PASS	PASS	PASS	PASS	PASS	1235-VO-MZ-PAAIJMANS-VMF00094	Maputo, Manhica
VBS24149	Krijn Paaijmans	Mozambique	Palmeiras	2018	1	-25.2655	32.8773	2018-01-24	Indoor	Manual aspiration (mouth aspiration)	05:30 to 10:00	1.60082e+06	Whole specimen	Male	Silica gel	Wild caught adult		Dried	Whole Organism	Buffer C + MinElute UF	266		STD	30.32	31	34	31.91	32	34	31.38	31	34	18.27	16	16	0.937	0.01822	1.231	1137.89	M		PASS	PASS	PASS	PASS	PASS	PASS	1235-VO-MZ-PAAIJMANS-VMF00094	Maputo, Manhica
VBS24150	Krijn Paaijmans	Mozambique	Palmeiras	2018	1	-25.2655	32.8773	2018-01-24	Indoor	Manual aspiration (mouth aspiration)	05:30 to 10:00	1.60083e+06	Whole specimen	Male	Silica gel	Wild caught adult		Dried	Whole Organism	Buffer C + MinElute UF	350		STD	43.07	44	49	45.28	46	49	44.59	45	49	26.22	23	23	0.942	0.0182	1.015	1324.91	M		PASS	PASS	PASS	PASS	PASS	PASS	1235-VO-MZ-PAAIJMANS-VMF00094	Maputo, Manhica
VBS24152	Krijn Paaijmans	Mozambique	Palmeiras	2018	2	-25.2655	32.8773	2018-02-01	Indoor	Manual aspiration (mouth aspiration)	05:30 to 10:00	1.50451e+06	Whole specimen	Female	Silica gel	Wild caught adult		Dried	Whole Organism	Buffer C + MinElute UF	261		STD	34.6	33	30	34.85	33	32	34.03	32	30	35.62	33	32	0.94	0.01833	1.197	1139.61	F		PASS	PASS	PASS	PASS	PASS	PASS	1235-VO-MZ-PAAIJMANS-VMF00094	Maputo, Manhica
VBS24153	Krijn Paaijmans	Mozambique	Palmeiras	2018	1	-25.2655	32.8773	2018-01-24	Indoor	Manual aspiration (mouth aspiration)	05:30 to 10:00	1.60083e+06	Whole specimen	Male	Silica gel	Wild caught adult		Dried	Whole Organism	Buffer C + MinElute UF	209		STD	26.53	23	17	27.82	24	18	27.13	23	17	17.55	14	10	0.933	0.01874	1.354	1203.43	M		PASS	PASS	PASS	PASS	PASS	PASS	1235-VO-MZ-PAAIJMANS-VMF00094	Maputo, Manhica
VBS24154	Krijn Paaijmans	Mozambique	Palmeiras	2018	1	-25.2655	32.8773	2018-01-24	Indoor	Manual aspiration (mouth aspiration)	05:30 to 10:00	1.60081e+06	Whole specimen	Male	Silica gel	Wild caught adult		Dried	Whole Organism	Buffer C + MinElute UF	201		STD	33.37	32	25	34.97	34	38	34.2	33	34	22.33	19	17	0.938	0.01869	1.111	1135.01	M		PASS	PASS	PASS	PASS	PASS	PASS	1235-VO-MZ-PAAIJMANS-VMF00094	Maputo, Manhica
VBS24155	Krijn Paaijmans	Mozambique	Palmeiras	2018	2	-25.2655	32.8773	2018-02-01	Indoor	Manual aspiration (mouth aspiration)	05:30 to 10:00	1.50429e+06	Whole specimen	Female	Silica gel	Wild caught adult		Dried	Whole Organism	Buffer C + MinElute UF	552		STD	44.29	44	44	44.55	44	44	44.58	44	44	41.85	42	42	0.943	0.01797	1.027	1272.54	F		PASS	PASS	PASS	PASS	PASS	PASS	1235-VO-MZ-PAAIJMANS-VMF00094	Maputo, Manhica
VBS24156	Krijn Paaijmans	Mozambique	Palmeiras	2018	1	-25.2655	32.8773	2018-01-24	Indoor	Manual aspiration (mouth aspiration)	05:30 to 10:00	1.60087e+06	Whole specimen	Male	Silica gel	Wild caught adult		Dried	Whole Organism	Buffer C + MinElute UF	269		STD	30.89	30	34	32.44	32	34	31.77	31	33	19.88	17	16	0.939	0.01843	1.389	1342.29	M		PASS	PASS	PASS	PASS	PASS	PASS	1235-VO-MZ-PAAIJMANS-VMF00094	Maputo, Manhica
VBS24157	Krijn Paaijmans	Mozambique	Palmeiras	2018	2	-25.2655	32.8773	2018-02-01	Indoor	Manual aspiration (mouth aspiration)	05:30 to 10:00	1.50452e+06	Whole specimen	Female	Silica gel	Wild caught adult		Dried	Whole Organism	Buffer C + MinElute UF	702		STD	46.32	46	46	46.71	46	46	46.73	46	46	42.82	43	45	0.943	0.01786	1.009	1314.31	F		PASS	PASS	PASS	PASS	PASS	PASS	1235-VO-MZ-PAAIJMANS-VMF00094	Maputo, Manhica
VBS24159	Krijn Paaijmans	Mozambique	Palmeiras	2018	1	-25.2655	32.8773	2018-01-24	Indoor	Manual aspiration (mouth aspiration)	05:30 to 10:00	1600812	Whole specimen	Male	Silica gel	Wild caught adult		Dried	Whole Organism	Buffer C + MinElute UF	243		STD	32.25	31	22	33.91	34	39	33.1	32	38	20.78	18	18	0.937	0.01864	1.109	1067.51	M		PASS	PASS	PASS	PASS	PASS	PASS	1235-VO-MZ-PAAIJMANS-VMF00094	Maputo, Manhica
VBS24160	Krijn Paaijmans	Mozambique	Palmeiras	2018	2	-25.2655	32.8773	2018-02-01	Indoor	Manual aspiration (mouth aspiration)	05:30 to 10:00	1.50452e+06	Whole specimen	Female	Silica gel	Wild caught adult		Dried	Whole Organism	Buffer C + MinElute UF	679		STD	38.4	38	39	38.64	38	39	38.5	38	39	36.93	37	38	0.943	0.01784	1.044	1176.99	F		PASS	PASS	PASS	PASS	PASS	PASS	1235-VO-MZ-PAAIJMANS-VMF00094	Maputo, Manhica
VBS24161	Krijn Paaijmans	Mozambique	Palmeiras	2018	1	-25.2655	32.8773	2018-01-24	Indoor	Manual aspiration (mouth aspiration)	05:30 to 10:00	1.60083e+06	Whole specimen	Male	Silica gel	Wild caught adult		Dried	Whole Organism	Buffer C + MinElute UF	165		STD	38.85	39	44	41	42	45	40.08	40	44	23.41	21	21	0.941	0.01814	1.226	1337.38	M		PASS	PASS	PASS	PASS	PASS	PASS	1235-VO-MZ-PAAIJMANS-VMF00094	Maputo, Manhica
VBS24162	Krijn Paaijmans	Mozambique	Palmeiras	2018	1	-25.2655	32.8773	2018-01-24	Indoor	Manual aspiration (mouth aspiration)	05:30 to 10:00	1.60082e+06	Whole specimen	Male	Silica gel	Wild caught adult		Dried	Whole Organism	Buffer C + MinElute UF	333		STD	31.24	31	33	32.81	33	34	32.35	32	33	19.29	17	16	0.939	0.01862	1.027	992.652	M		PASS	PASS	PASS	PASS	PASS	PASS	1235-VO-MZ-PAAIJMANS-VMF00094	Maputo, Manhica
VBS24163	Krijn Paaijmans	Mozambique	Palmeiras	2018	1	-25.2655	32.8773	2018-01-24	Indoor	Manual aspiration (mouth aspiration)	05:30 to 10:00	1.60082e+06	Whole specimen	Male	Silica gel	Wild caught adult		Dried	Whole Organism	Buffer C + MinElute UF	105		STD	31.73	29	24	33.37	31	26	32.55	30	25	20.48	17	13	0.938	0.01805	1.198	1128.01	M		PASS	PASS	PASS	PASS	PASS	PASS	1235-VO-MZ-PAAIJMANS-VMF00094	Maputo, Manhica
VBS24164	Krijn Paaijmans	Mozambique	Palmeiras	2018	2	-25.2655	32.8773	2018-02-01	Indoor	Manual aspiration (mouth aspiration)	05:30 to 10:00	1.50379e+06	Whole specimen	Female	Silica gel	Wild caught adult		Dried	Whole Organism	Buffer C + MinElute UF	1310		STD	41.28	41	41	41.62	41	41	41.32	41	41	39.5	39	40	0.941	0.01881	0.779	998.365	F		PASS	PASS	PASS	PASS	PASS	PASS	1235-VO-MZ-PAAIJMANS-VMF00094	Maputo, Manhica
VBS24165	Krijn Paaijmans	Mozambique	Palmeiras	2018	1	-25.2655	32.8773	2018-01-24	Indoor	Manual aspiration (mouth aspiration)	05:30 to 10:00	1.60081e+06	Whole specimen	Male	Silica gel	Wild caught adult		Dried	Whole Organism	Buffer C + MinElute UF	265		STD	40.39	40	41	42.17	41	41	42.14	41	41	24.71	21	20	0.941	0.01866	0.894	1101.91	M		PASS	PASS	PASS	PASS	PASS	PASS	1235-VO-MZ-PAAIJMANS-VMF00094	Maputo, Manhica
VBS24166	Krijn Paaijmans	Mozambique	Palmeiras	2018	1	-25.2655	32.8773	2018-01-24	Indoor	Manual aspiration (mouth aspiration)	05:30 to 10:00	1600809	Whole specimen	Male	Silica gel	Wild caught adult		Dried	Whole Organism	Buffer C + MinElute UF	339		STD	36.78	37	40	38.51	39	40	38	38	40	23.45	20	19	0.939	0.01838	1.217	1230.89	M		PASS	PASS	PASS	PASS	PASS	PASS	1235-VO-MZ-PAAIJMANS-VMF00094	Maputo, Manhica
VBS24167	Krijn Paaijmans	Mozambique	Palmeiras	2018	2	-25.2655	32.8773	2018-02-01	Indoor	Manual aspiration (mouth aspiration)	05:30 to 10:00	1.50464e+06	Whole specimen	Female	Silica gel	Wild caught adult		Dried	Whole Organism	Buffer C + MinElute UF	531		STD	29.41	29	28	29.64	29	28	29.66	29	28	27.33	27	27	0.939	0.01856	0.944	819.739	F		PASS	PASS	PASS	PASS	PASS	PASS	1235-VO-MZ-PAAIJMANS-VMF00094	Maputo, Manhica
VBS24168	Krijn Paaijmans	Mozambique	Palmeiras	2018	2	-25.2655	32.8773	2018-02-01	Indoor	Manual aspiration (mouth aspiration)	05:30 to 10:00	1.50379e+06	Whole specimen	Female	Silica gel	Wild caught adult		Dried	Whole Organism	Buffer C + MinElute UF	411		STD	43.57	43	42	43.91	43	42	43.89	43	42	40.66	40	41	0.943	0.01819	0.986	1327.57	F		PASS	PASS	PASS	PASS	PASS	PASS	1235-VO-MZ-PAAIJMANS-VMF00094	Maputo, Manhica
VBS24169	Krijn Paaijmans	Mozambique	Palmeiras	2018	1	-25.2655	32.8773	2018-01-24	Indoor	Manual aspiration (mouth aspiration)	05:30 to 10:00	1.60082e+06	Whole specimen	Male	Silica gel	Wild caught adult		Dried	Whole Organism	Buffer C + MinElute UF	281		STD	36.75	37	40	38.49	39	40	38.17	38	39	22.58	19	19	0.941	0.01791	1.064	1114.61	M		PASS	PASS	PASS	PASS	PASS	PASS	1235-VO-MZ-PAAIJMANS-VMF00094	Maputo, Manhica
VBS24170	Krijn Paaijmans	Mozambique	Palmeiras	2018	1	-25.2655	32.8773	2018-01-24	Indoor	Manual aspiration (mouth aspiration)	05:30 to 10:00	1.60082e+06	Whole specimen	Male	Silica gel	Wild caught adult		Dried	Whole Organism	Buffer C + MinElute UF	271		STD	39.45	39	46	41.41	42	47	40.77	41	45	24.69	22	22	0.939	0.01809	1.102	1323.76	M		PASS	PASS	PASS	PASS	PASS	PASS	1235-VO-MZ-PAAIJMANS-VMF00094	Maputo, Manhica
VBS24171	Krijn Paaijmans	Mozambique	Palmeiras	2018	2	-25.2655	32.8773	2018-02-01	Indoor	Manual aspiration (mouth aspiration)	05:30 to 10:00	1504642	Whole specimen	Female	Silica gel	Wild caught adult		Dried	Whole Organism	Buffer C + MinElute UF	605		STD	36.52	36	36	36.92	36	36	36.84	36	36	33.33	33	34	0.94	0.01834	0.987	1282.5	F		PASS	PASS	PASS	PASS	PASS	PASS	1235-VO-MZ-PAAIJMANS-VMF00094	Maputo, Manhica
VBS24172	Krijn Paaijmans	Mozambique	Palmeiras	2018	1	-25.2655	32.8773	2018-01-24	Indoor	Manual aspiration (mouth aspiration)	05:30 to 10:00	1.6009e+06	Whole specimen	Male	Silica gel	Wild caught adult		Dried	Whole Organism	Buffer C + MinElute UF	115		STD	33.55	34	36	35.23	35	36	34.8	34	36	20.28	18	17	0.938	0.01819	1.157	1189.18	M		PASS	PASS	PASS	PASS	PASS	PASS	1235-VO-MZ-PAAIJMANS-VMF00094	Maputo, Manhica
VBS24173	Krijn Paaijmans	Mozambique	Palmeiras	2018	1	-25.2655	32.8773	2018-01-24	Indoor	Manual aspiration (mouth aspiration)	05:30 to 10:00	1.60081e+06	Whole specimen	Male	Silica gel	Wild caught adult		Dried	Whole Organism	Buffer C + MinElute UF	233		STD	38.84	39	40	40.48	40	40	40.74	40	39	23.35	20	19	0.942	0.01818	0.974	1130.07	M		PASS	PASS	PASS	PASS	PASS	PASS	1235-VO-MZ-PAAIJMANS-VMF00094	Maputo, Manhica
VBS24174	Krijn Paaijmans	Mozambique	Palmeiras	2018	2	-25.2655	32.8773	2018-02-01	Indoor	Manual aspiration (mouth aspiration)	05:30 to 10:00	1.50387e+06	Whole specimen	Female	Silica gel	Wild caught adult		Dried	Whole Organism	Buffer C + MinElute UF	153		STD	40.17	38	36	40.12	38	37	40.45	38	37	39.3	36	35	0.944	0.01808	0.917	1077.39	F		PASS	PASS	PASS	PASS	PASS	PASS	1235-VO-MZ-PAAIJMANS-VMF00094	Maputo, Manhica
VBS24175	Krijn Paaijmans	Mozambique	Palmeiras	2018	2	-25.2655	32.8773	2018-02-01	Indoor	Manual aspiration (mouth aspiration)	05:30 to 10:00	1.50383e+06	Whole specimen	Female	Silica gel	Wild caught adult		Dried	Whole Organism	Buffer C + MinElute UF	451		STD	39.64	39	39	40.04	39	39	40	39	39	36.34	36	37	0.943	0.01813	1.043	1418.84	F		PASS	PASS	PASS	PASS	PASS	PASS	1235-VO-MZ-PAAIJMANS-VMF00094	Maputo, Manhica
VBS24176	Krijn Paaijmans	Mozambique	Palmeiras	2018	2	-25.2655	32.8773	2018-02-01	Indoor	Manual aspiration (mouth aspiration)	05:30 to 10:00	1.5043e+06	Whole specimen	Female	Silica gel	Wild caught adult		Dried	Whole Organism	Buffer C + MinElute UF	140		STD	41.22	40	39	41.15	40	39	41.41	40	39	40.86	38	37	0.944	0.01829	0.81	1067.65	F		PASS	PASS	PASS	PASS	PASS	PASS	1235-VO-MZ-PAAIJMANS-VMF00094	Maputo, Manhica
VBS24177	Krijn Paaijmans	Mozambique	Palmeiras	2018	2	-25.2655	32.8773	2018-02-01	Indoor	Manual aspiration (mouth aspiration)	05:30 to 10:00	1.50331e+06	Whole specimen	Female	Silica gel	Wild caught adult		Dried	Whole Organism	Buffer C + MinElute UF	527		STD	33.43	32	32	33.76	33	32	33.46	32	32	31.69	31	31	0.94	0.01854	1.22	1254.83	F		PASS	PASS	PASS	PASS	PASS	PASS	1235-VO-MZ-PAAIJMANS-VMF00094	Maputo, Manhica
VBS24178	Krijn Paaijmans	Mozambique	Palmeiras	2018	1	-25.2655	32.8773	2018-01-24	Indoor	Manual aspiration (mouth aspiration)	05:30 to 10:00	1.6008e+06	Whole specimen	Male	Silica gel	Wild caught adult		Dried	Whole Organism	Buffer C + MinElute UF	270		STD	34.77	35	40	36.64	37	40	35.87	36	40	21.21	19	19	0.938	0.01858	1.171	1327.22	M		PASS	PASS	PASS	PASS	PASS	PASS	1235-VO-MZ-PAAIJMANS-VMF00094	Maputo, Manhica
VBS24179	Krijn Paaijmans	Mozambique	Palmeiras	2018	1	-25.2655	32.8773	2018-01-24	Indoor	Manual aspiration (mouth aspiration)	05:30 to 10:00	1.6008e+06	Whole specimen	Male	Silica gel	Wild caught adult		Dried	Whole Organism	Buffer C + MinElute UF	338		STD	37.53	34	17	39.49	37	19	38.33	35	15	24.89	21	16	0.938	0.01869	1.042	1164.22	F		PASS	PASS	PASS	PASS	PASS	PASS	1235-VO-MZ-PAAIJMANS-VMF00094	Maputo, Manhica
VBS24180	Krijn Paaijmans	Mozambique	Palmeiras	2018	1	-25.2655	32.8773	2018-01-24	Indoor	Manual aspiration (mouth aspiration)	05:30 to 10:00	1.6008e+06	Whole specimen	Male	Silica gel	Wild caught adult		Dried	Whole Organism	Buffer C + MinElute UF	127		STD	35.19	35	36	36.73	36	36	36.84	36	36	21.17	18	17	0.939	0.01866	1.075	1238.36	M		PASS	PASS	PASS	PASS	PASS	PASS	1235-VO-MZ-PAAIJMANS-VMF00094	Maputo, Manhica
VBS24181	Krijn Paaijmans	Mozambique	Palmeiras	2018	2	-25.2655	32.8773	2018-02-01	Indoor	Manual aspiration (mouth aspiration)	05:30 to 10:00	1.50451e+06	Whole specimen	Female	Silica gel	Wild caught adult		Dried	Whole Organism	Buffer C + MinElute UF	361		STD	39.11	38	36	39.27	38	37	39.34	38	37	37.46	36	35	0.943	0.01856	0.854	963.472	F		PASS	PASS	PASS	PASS	PASS	PASS	1235-VO-MZ-PAAIJMANS-VMF00094	Maputo, Manhica
VBS24182	Krijn Paaijmans	Mozambique	Palmeiras	2018	2	-25.2655	32.8773	2018-02-01	Indoor	Manual aspiration (mouth aspiration)	05:30 to 10:00	1.50394e+06	Whole specimen	Female	Silica gel	Wild caught adult		Dried	Whole Organism	Buffer C + MinElute UF	374		STD	44.43	44	44	45.02	44	44	44.71	44	44	40.53	41	42	0.942	0.01857	0.986	1439.16	F		PASS	PASS	PASS	PASS	PASS	PASS	1235-VO-MZ-PAAIJMANS-VMF00094	Maputo, Manhica
VBS24183	Krijn Paaijmans	Mozambique	Palmeiras	2018	1	-25.2655	32.8773	2018-01-24	Indoor	Manual aspiration (mouth aspiration)	05:30 to 10:00	1.60082e+06	Whole specimen	Male	Silica gel	Wild caught adult		Dried	Whole Organism	Buffer C + MinElute UF	182		STD	34.03	33	39	35.83	35	41	34.7	34	39	22.67	19	19	0.939	0.01842	1.171	1071.53	M		PASS	PASS	PASS	PASS	PASS	PASS	1235-VO-MZ-PAAIJMANS-VMF00094	Maputo, Manhica
VBS24184	Krijn Paaijmans	Mozambique	Palmeiras	2018	2	-25.2655	32.8773	2018-02-01	Indoor	Manual aspiration (mouth aspiration)	05:30 to 10:00	1.50379e+06	Whole specimen	Female	Silica gel	Wild caught adult		Dried	Whole Organism	Buffer C + MinElute UF	345		STD	46.01	45	45	46.29	46	45	46.4	45	45	43.12	43	43	0.944	0.01814	0.901	1228.93	F		PASS	PASS	PASS	PASS	PASS	PASS	1235-VO-MZ-PAAIJMANS-VMF00094	Maputo, Manhica
VBS24185	Krijn Paaijmans	Mozambique	Palmeiras	2018	2	-25.2655	32.8773	2018-02-01	Indoor	Manual aspiration (mouth aspiration)	05:30 to 10:00	1.50387e+06	Whole specimen	Female	Silica gel	Wild caught adult		Dried	Whole Organism	Buffer C + MinElute UF	278		STD	38.91	37	36	38.92	37	36	39.12	37	36	38	36	34	0.941	0.01867	0.926	1046.59	F		PASS	PASS	PASS	PASS	PASS	PASS	1235-VO-MZ-PAAIJMANS-VMF00094	Maputo, Manhica
VBS24186	Krijn Paaijmans	Mozambique	Palmeiras	2018	2	-25.2655	32.8773	2018-02-01	Indoor	Manual aspiration (mouth aspiration)	05:30 to 10:00	1.50329e+06	Whole specimen	Female	Silica gel	Wild caught adult		Dried	Whole Organism	Buffer C + MinElute UF	418		STD	41.1	40	40	41.36	41	40	41.21	40	40	39.5	39	39	0.945	0.01828	1.228	2021.88	F		PASS	PASS	PASS	PASS	PASS	PASS	1235-VO-MZ-PAAIJMANS-VMF00094	Maputo, Manhica
VBS24187	Krijn Paaijmans	Mozambique	Palmeiras	2018	2	-25.2655	32.8773	2018-02-01	Indoor	Manual aspiration (mouth aspiration)	05:30 to 10:00	1.50331e+06	Whole specimen	Female	Silica gel	Wild caught adult		Dried	Whole Organism	Buffer C + MinElute UF	149		STD	41.27	39	38	41.24	39	38	41.25	39	38	41.5	38	36	0.942	0.01894	0.846	1092.73	F		PASS	PASS	PASS	PASS	PASS	PASS	1235-VO-MZ-PAAIJMANS-VMF00094	Maputo, Manhica
VBS24188	Krijn Paaijmans	Mozambique	Palmeiras	2018	2	-25.2655	32.8773	2018-02-01	Indoor	Manual aspiration (mouth aspiration)	05:30 to 10:00	1.50394e+06	Whole specimen	Female	Silica gel	Wild caught adult		Dried	Whole Organism	Buffer C + MinElute UF	555		STD	41.8	42	42	42.27	42	42	41.91	42	42	39.09	40	41	0.942	0.01875	0.99	1551.16	F		PASS	PASS	PASS	PASS	PASS	PASS	1235-VO-MZ-PAAIJMANS-VMF00094	Maputo, Manhica
VBS24189	Krijn Paaijmans	Mozambique	Palmeiras	2018	2	-25.2655	32.8773	2018-02-01	Indoor	Manual aspiration (mouth aspiration)	05:30 to 10:00	1.50387e+06	Whole specimen	Female	Silica gel	Wild caught adult		Dried	Whole Organism	Buffer C + MinElute UF	772		STD	36.86	37	38	37.12	37	38	36.77	36	37	36	36	37	0.942	0.01804	1.313	1731.76	F		PASS	PASS	PASS	PASS	PASS	PASS	1235-VO-MZ-PAAIJMANS-VMF00094	Maputo, Manhica
VBS24190	Krijn Paaijmans	Mozambique	Palmeiras	2018	2	-25.2655	32.8773	2018-02-01	Indoor	Manual aspiration (mouth aspiration)	05:30 to 10:00	1.50335e+06	Whole specimen	Female	Silica gel	Wild caught adult		Dried	Whole Organism	Buffer C + MinElute UF	439		STD	31.09	30	30	31.15	30	30	31.4	30	30	29.63	29	29	0.942	0.01808	1.06	1030.16	F		PASS	PASS	PASS	PASS	PASS	PASS	1235-VO-MZ-PAAIJMANS-VMF00094	Maputo, Manhica
VBS24191	Krijn Paaijmans	Mozambique	Palmeiras	2018	2	-25.2655	32.8773	2018-02-01	Indoor	Manual aspiration (mouth aspiration)	05:30 to 10:00	1.50335e+06	Whole specimen	Female	Silica gel	Wild caught adult		Dried	Whole Organism	Buffer C + MinElute UF	580		STD	49.79	49	49	50.29	49	49	50.2	49	49	45.78	46	47	0.944	0.01838	0.887	1200.9	F		PASS	PASS	PASS	PASS	PASS	PASS	1235-VO-MZ-PAAIJMANS-VMF00094	Maputo, Manhica
VBS24192	Krijn Paaijmans	Mozambique	Palmeiras	2018	2	-25.2655	32.8773	2018-02-01	Indoor	Manual aspiration (mouth aspiration)	05:30 to 10:00	1.50331e+06	Whole specimen	Female	Silica gel	Wild caught adult		Dried	Whole Organism	Buffer C + MinElute UF	483		STD	42.5	43	46	43.03	44	46	42.1	43	46	41.55	42	46	0.94	0.01863	0.992	1297.63	F		PASS	PASS	PASS	PASS	PASS	PASS	1235-VO-MZ-PAAIJMANS-VMF00094	Maputo, Manhica
VBS24193	Krijn Paaijmans	Mozambique	Palmeiras	2018	2	-25.2655	32.8773	2018-02-01	Indoor	Manual aspiration (mouth aspiration)	05:30 to 10:00	1.50331e+06	Whole specimen	Female	Silica gel	Wild caught adult		Dried	Whole Organism	Buffer C + MinElute UF	432		STD	43.54	43	43	44.05	43	43	43.74	43	43	40.36	40	42	0.941	0.0188	0.922	1452.22	F		PASS	PASS	PASS	PASS	PASS	PASS	1235-VO-MZ-PAAIJMANS-VMF00094	Maputo, Manhica
VBS24194	Krijn Paaijmans	Mozambique	Palmeiras	2018	2	-25.2655	32.8773	2018-02-01	Indoor	Manual aspiration (mouth aspiration)	05:30 to 10:00	1504291	Whole specimen	Female	Silica gel	Wild caught adult		Dried	Whole Organism	Buffer C + MinElute UF	1064		STD	40.89	41	41	41.25	41	41	41.01	41	41	38.72	39	40	0.942	0.01796	0.991	1143.83	F		PASS	PASS	PASS	PASS	PASS	PASS	1235-VO-MZ-PAAIJMANS-VMF00094	Maputo, Manhica
VBS24195	Samuel Dadzie	Ghana	Dimabi	2017	8	9.42011	-1.08256	2017-08-13	Indoor	Human landing catch	22:00 to 23:00	GH01	Whole specimen	Female	Silica gel	Wild caught adult		Dried	Whole Organism	Buffer C + MinElute UF	66	fun	STD	36.43	36	38	36.52	36	38	35.92	35	38	38.01	36	37	0.934	0.01949	0.532	515.207	F		PASS	PASS	PASS	PASS	PASS	PASS	1229-VO-GH-DADZIE-VMF00095	Northern Region, Tolon
VBS24196	Samuel Dadzie	Ghana	Gbullung	2017	7	9.48792	-1.00922	2017-07-16	Outdoor	Human landing catch	02:00 to 03:00	GH02	Whole specimen	Female	Silica gel	Wild caught adult		Dried	Whole Organism	Buffer C + MinElute UF	94	fun	STD	31.26	30	27	31.38	30	27	30.98	29	27	31.81	30	27	0.932	0.01933	0.722	712.024	F		PASS	PASS	PASS	PASS	PASS	PASS	1229-VO-GH-DADZIE-VMF00095	Northern Region, Tolon
VBS24197	Samuel Dadzie	Ghana	Dimabi	2017	7	9.42011	-1.08256	2017-07-16	Outdoor	Human landing catch	05:00 to 06:00	GH03	Whole specimen	Female	Silica gel	Wild caught adult		Dried	Whole Organism	Buffer C + MinElute UF	728	fun	STD	37.04	36	36	37.36	37	36	37.34	37	36	34.31	34	35	0.934	0.01948	0.821	1104.06	F		PASS	PASS	PASS	PASS	PASS	PASS	1229-VO-GH-DADZIE-VMF00095	Northern Region, Tolon
VBS24198	Samuel Dadzie	Ghana	Dimabi	2017	8	9.42011	-1.08256	2017-08-13	Indoor	Human landing catch	03:00 to 04:00	GH04	Whole specimen	Female	Silica gel	Wild caught adult		Dried	Whole Organism	Buffer C + MinElute UF	33	none	STD	22.53	21	20	22.41	21	20	22.55	21	20	23.02	21	19	0.927	0.01966	0.967	860.62	F		PASS	PASS	PASS	PASS	PASS	PASS	1229-VO-GH-DADZIE-VMF00095	Northern Region, Tolon
VBS24199	Samuel Dadzie	Ghana	Gupanarigu	2017	8	9.49672	-0.95222	2017-08-13	Indoor	Human landing catch	23:00 to 00:00	GH05	Whole specimen	Female	Silica gel	Wild caught adult		Dried	Whole Organism	Buffer C + MinElute UF	66	fun	STD	34.68	34	33	34.69	34	33	34.36	33	33	35.84	34	33	0.932	0.01937	0.602	578.059	F		PASS	PASS	PASS	PASS	PASS	PASS	1229-VO-GH-DADZIE-VMF00095	Northern Region, Tolon
VBS24200	Samuel Dadzie	Ghana	Gupanarigu	2017	7	9.49672	-0.95222	2017-07-16	Outdoor	Human landing catch	02:00 to 03:00	GH06	Whole specimen	Female	Silica gel	Wild caught adult		Dried	Whole Organism	Buffer C + MinElute UF	333	fun	STD	35.53	33	22	35.79	33	22	35.04	32	22	36.16	33	22	0.932	0.01934	0.806	1015.67	F		PASS	PASS	PASS	PASS	PASS	PASS	1229-VO-GH-DADZIE-VMF00095	Northern Region, Tolon
VBS24201	Samuel Dadzie	Ghana	Gupanarigu	2017	7	9.49672	-0.95222	2017-07-16	Outdoor	Human landing catch	01:00 to 02:00	GH07	Whole specimen	Female	Silica gel	Wild caught adult		Dried	Whole Organism	Buffer C + MinElute UF	244	fun	STD	40.25	41	44	40.37	41	44	39.82	41	44	41.33	41	43	0.934	0.01929	0.649	882.374	F		PASS	PASS	PASS	PASS	PASS	PASS	1229-VO-GH-DADZIE-VMF00095	Northern Region, Tolon
VBS24202	Samuel Dadzie	Ghana	Gupanarigu	2017	7	9.49672	-0.95222	2017-07-16	Outdoor	Human landing catch	12:00 to 13:00	GH08	Whole specimen	Female	Silica gel	Wild caught adult		Dried	Head, thorax	Buffer C + MinElute UF	129	fun	STD	32.02	26	9	32.34	27	10	31.08	25	9	34.16	27	10	0.927	0.01949	0.693	885.967	F		PASS	PASS	PASS	PASS	PASS	PASS	1229-VO-GH-DADZIE-VMF00095	Northern Region, Tolon
VBS24203	Samuel Dadzie	Ghana	Gupanarigu	2017	7	9.49672	-0.95222	2017-07-16	Outdoor	Human landing catch	01:00 to 02:00	GH09	Whole specimen	Female	Silica gel	Wild caught adult		Dried	Whole Organism	Buffer C + MinElute UF	929	fun	STD	31.48	26	7	31.82	27	8	30.57	25	7	33.5	28	6	0.921	0.01947	0.848	1095.89	F		PASS	PASS	PASS	PASS	PASS	PASS	1229-VO-GH-DADZIE-VMF00095	Northern Region, Tolon
VBS24204	Samuel Dadzie	Ghana	Gupanarigu	2017	7	9.49672	-0.95222	2017-07-16	Outdoor	Human landing catch	05:00 to 06:00	GH10	Whole specimen	Female	Silica gel	Wild caught adult		Dried	Whole Organism	Buffer C + MinElute UF	702	fun	STD	39.39	34	9	39.85	35	10	38.31	32	9	41.42	36	8	0.925	0.01943	0.875	1295	F		PASS	PASS	PASS	PASS	PASS	PASS	1229-VO-GH-DADZIE-VMF00095	Northern Region, Tolon
VBS24205	Samuel Dadzie	Ghana	Dimabi	2017	7	9.42011	-1.08256	2017-07-16	Indoor	Human landing catch	02:00 to 03:00	GH11	Whole specimen	Female	Silica gel	Wild caught adult		Dried	Whole Organism	Buffer C + MinElute UF	1100	fun	STD	34.47	27	9	34.96	28	9	33.37	26	8	36.45	29	7	0.93	0.01894	1.068	1068.14	F		PASS	PASS	PASS	PASS	PASS	PASS	1229-VO-GH-DADZIE-VMF00095	Northern Region, Tolon
VBS24209	Samuel Dadzie	Ghana	Dimabi	2017	6	9.42011	-1.08256	2017-06-07	Outdoor	Human landing catch	04:00 to 05:00	GH15	Whole specimen	Female	Silica gel	Wild caught adult		Dried	Whole Organism	Buffer C + MinElute UF	122	fun	STD	33	28	8	33.3	29	9	32.08	27	8	35.18	30	8	0.928	0.01946	0.943	1116.07	F		PASS	PASS	PASS	PASS	PASS	PASS	1229-VO-GH-DADZIE-VMF00095	Northern Region, Tolon
VBS24210	Samuel Dadzie	Ghana	Gbullung	2017	8	9.48792	-1.00922	2017-08-13	Indoor	Human landing catch	04:00 to 05:00	GH16	Whole specimen	Female	Silica gel	Wild caught adult		Dried	Whole Organism	Buffer C + MinElute UF	33	none	STD	18.34	17	16	18.14	17	16	18.47	17	16	18.83	17	16	0.93	0.01962	2.869	3790.12	F		PASS	PASS	PASS	PASS	PASS	PASS	1229-VO-GH-DADZIE-VMF00095	Northern Region, Tolon
VBS24213	Samuel Dadzie	Ghana	Gbullung	2017	8	9.48792	-1.00922	2017-08-13	Indoor	Human landing catch	03:00 to 04:00	GH19	Whole specimen	Female	Silica gel	Wild caught adult		Dried	Whole Organism	Buffer C + MinElute UF	96	fun	STD	34.02	34	36	34.06	34	36	33.65	34	36	35.37	34	35	0.933	0.01932	0.729	780.46	F		PASS	PASS	PASS	PASS	PASS	PASS	1229-VO-GH-DADZIE-VMF00095	Northern Region, Tolon
VBS24216	Samuel Dadzie	Ghana	Gbullung	2017	8	9.48792	-1.00922	2017-08-13	Indoor	Human landing catch	05:00 to 06:00	GH22	Whole specimen	Female	Silica gel	Wild caught adult		Dried	Whole Organism	Buffer C + MinElute UF	93	fun	STD	32.89	34	37	33.15	34	37	32.54	33	37	33	33	37	0.932	0.01934	0.771	731.957	F		PASS	PASS	PASS	PASS	PASS	PASS	1229-VO-GH-DADZIE-VMF00095	Northern Region, Tolon
VBS24218	Samuel Dadzie	Ghana	Dimabi	2017	8	9.42011	-1.08256	2017-08-15	Outdoor	Human landing catch	05:00 to 06:00	GH24	Whole specimen	Female	Silica gel	Wild caught adult		Dried	Whole Organism	Buffer C + MinElute UF	175	fun	STD	44.38	40	17	44.95	41	18	43.36	38	17	45.62	40	15	0.934	0.01943	0.668	835.44	F		PASS	PASS	PASS	PASS	PASS	PASS	1229-VO-GH-DADZIE-VMF00095	Northern Region, Tolon
VBS24221	Samuel Dadzie	Ghana	Gbullung	2017	10	9.48792	-1.00922	2017-10-07	Indoor	Human landing catch	02:00 to 03:00	GH27	Whole specimen	Female	Silica gel	Wild caught adult		Dried	Whole Organism	Buffer C + MinElute UF	267	fun	STD	21.43	13	7	21.42	13	7	20.49	13	7	25.19	15	7	0.923	0.01985	0.959	858.656	F		PASS	PASS	PASS	PASS	PASS	PASS	1229-VO-GH-DADZIE-VMF00095	Northern Region, Tolon
VBS24222	Samuel Dadzie	Ghana	Gbullung	2017	10	9.48792	-1.00922	2017-10-07	Indoor	Human landing catch	04:00 to 05:00	GH28	Whole specimen	Female	Silica gel	Wild caught adult		Dried	Whole Organism	Buffer C + MinElute UF	324	fun	STD	19.85	14	11	19.81	14	11	19.08	14	10	23.17	15	11	0.926	0.02	0.86	508.829	F		PASS	PASS	PASS	PASS	PASS	PASS	1229-VO-GH-DADZIE-VMF00095	Northern Region, Tolon
VBS24225	Samuel Dadzie	Ghana	Gupanarigu	2017	10	9.49672	-0.95222	2017-10-07	Indoor	Human landing catch	01:00 to 02:00	GH31	Whole specimen	Female	Silica gel	Wild caught adult		Dried	Whole Organism	Buffer C + MinElute UF	255	fun	STD	42.95	41	5	43.5	42	5	41.79	39	5	44.81	42	5	0.925	0.01932	0.636	1018.77	F		PASS	PASS	PASS	PASS	PASS	PASS	1229-VO-GH-DADZIE-VMF00095	Northern Region, Tolon
VBS24226	Samuel Dadzie	Ghana	Gupanarigu	2017	10	9.49672	-0.95222	2017-10-07	Indoor	Human landing catch	03:00 to 04:00	GH32	Whole specimen	Female	Silica gel	Wild caught adult		Dried	Whole Organism	Buffer C + MinElute UF	406	fun	STD	28.95	22	7	29.07	22	7	27.87	21	6	32.67	25	7	0.924	0.01967	0.871	1017.94	F		PASS	PASS	PASS	PASS	PASS	PASS	1229-VO-GH-DADZIE-VMF00095	Northern Region, Tolon
VBS24227	Samuel Dadzie	Ghana	Gupanarigu	2017	10	9.49672	-0.95222	2017-10-07	Indoor	Human landing catch	01:00 to 02:00	GH33	Whole specimen	Female	Silica gel	Wild caught adult		Dried	Whole Organism	Buffer C + MinElute UF	274	fun	STD	31.77	28	7	32.18	29	7	30.89	27	7	33.29	29	7	0.925	0.01949	0.758	751.421	F		PASS	PASS	PASS	PASS	PASS	PASS	1229-VO-GH-DADZIE-VMF00095	Northern Region, Tolon
VBS24228	Samuel Dadzie	Ghana	Gbullung	2017	10	9.48792	-1.00922	2017-10-07	Outdoor	Human landing catch	23:00 to 00:00	GH34	Whole specimen	Female	Silica gel	Wild caught adult		Dried	Whole Organism	Buffer C + MinElute UF	967	fun	STD	32.5	22	8	32.78	22	9	31.19	20	8	36.28	24	8	0.927	0.0196	0.926	1044.54	F		PASS	PASS	PASS	PASS	PASS	PASS	1229-VO-GH-DADZIE-VMF00095	Northern Region, Tolon
VBS24229	Samuel Dadzie	Ghana	Gbullung	2017	10	9.48792	-1.00922	2017-10-07	Outdoor	Human landing catch	05:00 to 06:00	GH35	Whole specimen	Female	Silica gel	Wild caught adult		Dried	Whole Organism	Buffer C + MinElute UF	452	fun	STD	19.93	12	7	19.82	12	7	18.94	11	7	24.45	13	7	0.921	0.0201	0.941	668.398	F		PASS	PASS	PASS	PASS	PASS	PASS	1229-VO-GH-DADZIE-VMF00095	Northern Region, Tolon
VBS24230	Samuel Dadzie	Ghana	Gbullung	2017	10	9.48792	-1.00922	2017-10-07	Outdoor	Human landing catch	04:00 to 05:00	GH36	Whole specimen	Female	Silica gel	Wild caught adult		Dried	Whole Organism	Buffer C + MinElute UF	1072	fun	STD	34.23	23	7	34.57	24	7	32.86	22	7	38	25	7	0.925	0.0196	0.771	948.325	F		PASS	PASS	PASS	PASS	PASS	PASS	1229-VO-GH-DADZIE-VMF00095	Northern Region, Tolon
VBS24231	Samuel Dadzie	Ghana	Gbullung	2017	10	9.48792	-1.00922	2017-10-07	Outdoor	Human landing catch	21:00 to 22:00	GH37	Whole specimen	Female	Silica gel	Wild caught adult		Dried	Whole Organism	Buffer C + MinElute UF	406	fun	STD	26.48	20	15	26.5	20	15	25.77	20	15	29.16	21	15	0.93	0.01961	0.789	591.954	F		PASS	PASS	PASS	PASS	PASS	PASS	1229-VO-GH-DADZIE-VMF00095	Northern Region, Tolon
VBS24232	Samuel Dadzie	Ghana	Gbullung	2017	10	9.48792	-1.00922	2017-10-07	Outdoor	Human landing catch	02:00 to 03:00	GH38	Whole specimen	Female	Silica gel	Wild caught adult		Dried	Whole Organism	Buffer C + MinElute UF	191	fun	STD	31.68	24	6	32.02	25	6	30.49	23	6	34.69	27	6	0.924	0.01954	0.777	869.114	F		PASS	PASS	PASS	PASS	PASS	PASS	1229-VO-GH-DADZIE-VMF00095	Northern Region, Tolon
VBS24233	Samuel Dadzie	Ghana	Gbullung	2017	7	9.48792	-1.00922	2017-07-14	Indoor	Human landing catch	02:00 to 03:00	GH39	Whole specimen	Female	Silica gel	Wild caught adult		Dried	Whole Organism	Buffer C + MinElute UF	38	fun	STD	27.55	25	17	27.72	26	17	27.1	25	17	28.5	26	16	0.93	0.01945	0.707	560.645	F		PASS	PASS	PASS	PASS	PASS	PASS	1229-VO-GH-DADZIE-VMF00095	Northern Region, Tolon
VBS24234	Samuel Dadzie	Ghana	Gbullung	2017	7	9.48792	-1.00922	2017-07-14	Outdoor	Human landing catch	21:00 to 22:00	GH40	Whole specimen	Female	Silica gel	Wild caught adult		Dried	Whole Organism	Buffer C + MinElute UF	495	fun	STD	37.09	35	8	37.75	36	9	36.09	33	8	37.81	35	7	0.927	0.01944	0.779	890.74	F		PASS	PASS	PASS	PASS	PASS	PASS	1229-VO-GH-DADZIE-VMF00095	Northern Region, Tolon
VBS24235	Samuel Dadzie	Ghana	Gbullung	2017	7	9.48792	-1.00922	2017-07-14	Outdoor	Human landing catch	04:00 to 05:00	GH41	Whole specimen	Female	Silica gel	Wild caught adult		Dried	Whole Organism	Buffer C + MinElute UF	522	fun	STD	42.11	40	15	42.76	41	15	41.21	38	15	42.44	40	14	0.933	0.01943	0.867	1218.04	F		PASS	PASS	PASS	PASS	PASS	PASS	1229-VO-GH-DADZIE-VMF00095	Northern Region, Tolon
VBS24236	Samuel Dadzie	Ghana	Gbullung	2017	7	9.48792	-1.00922	2017-07-14	Outdoor	Human landing catch	02:00 to 03:00	GH42	Whole specimen	Female	Silica gel	Wild caught adult		Dried	Whole Organism	Buffer C + MinElute UF	220	fun	STD	40.48	41	42	40.79	41	42	40.33	40	42	39.6	40	42	0.936	0.01946	0.742	862.231	F		PASS	PASS	PASS	PASS	PASS	PASS	1229-VO-GH-DADZIE-VMF00095	Northern Region, Tolon
VBS24238	Samuel Dadzie	Ghana	Gupanarigu	2017	7	9.49672	-0.95222	2017-07-14	Indoor	Human landing catch	01:00 to 02:00	GH44	Whole specimen	Female	Silica gel	Wild caught adult		Dried	Whole Organism	Buffer C + MinElute UF	932	fun	STD	30.15	27	7	30.51	28	7	29.4	26	7	31.35	28	6	0.926	0.01948	0.921	1103.82	F		PASS	PASS	PASS	PASS	PASS	PASS	1229-VO-GH-DADZIE-VMF00095	Northern Region, Tolon
VBS24239	Samuel Dadzie	Ghana	Gbullung	2017	7	9.48792	-1.00922	2017-07-14	Outdoor	Human landing catch	12:00 to 13:00	GH45	Whole specimen	Female	Silica gel	Wild caught adult		Dried	Whole Organism	Buffer C + MinElute UF	972	fun	STD	36.03	30	12	36.52	31	12	35.02	29	12	37.68	31	10	0.93	0.01945	0.797	935.57	F		PASS	PASS	PASS	PASS	PASS	PASS	1229-VO-GH-DADZIE-VMF00095	Northern Region, Tolon
VBS24240	Samuel Dadzie	Ghana	Gbullung	2017	7	9.48792	-1.00922	2017-07-14	Outdoor	Human landing catch	04:00 to 05:00	GH46	Whole specimen	Female	Silica gel	Wild caught adult		Dried	Whole Organism	Buffer C + MinElute UF	249	fun	STD	45.88	45	44	46.02	45	45	45.94	45	44	44.97	43	43	0.939	0.01941	0.677	1025.55	F		PASS	PASS	PASS	PASS	PASS	PASS	1229-VO-GH-DADZIE-VMF00095	Northern Region, Tolon
VBS24241	Samuel Dadzie	Ghana	Gbullung	2017	7	9.48792	-1.00922	2017-07-14	Outdoor	Human landing catch	05:00 to 06:00	GH47	Whole specimen	Female	Silica gel	Wild caught adult		Dried	Whole Organism	Buffer C + MinElute UF	259	fun	STD	36.36	32	7	36.8	33	8	35.38	30	7	38.08	33	8	0.932	0.01948	0.986	1256.62	F		PASS	PASS	PASS	PASS	PASS	PASS	1229-VO-GH-DADZIE-VMF00095	Northern Region, Tolon
VBS24242	Samuel Dadzie	Ghana	Gbullung	2017	7	9.48792	-1.00922	2017-07-14	Outdoor	Human landing catch	02:00 to 03:00	GH48	Whole specimen	Female	Silica gel	Wild caught adult		Dried	Whole Organism	Buffer C + MinElute UF	359	fun	STD	34.4	25	5	34.9	26	5	32.96	24	5	37.6	27	5	0.925	0.01946	0.724	772.321	F		PASS	PASS	PASS	PASS	PASS	PASS	1229-VO-GH-DADZIE-VMF00095	Northern Region, Tolon
VBS24243	Samuel Dadzie	Ghana	Woribogu	2017	7	8.86908	0.32094	2017-07-14	Outdoor	Human landing catch	21:00 to 22:00	GH49	Whole specimen	Female	Silica gel	Wild caught adult		Dried	Whole Organism	Buffer C + MinElute UF	1088	fun	STD	42.73	44	53	43.4	45	53	42.13	43	52	41.87	43	52	0.934	0.01933	0.882	1204.11	F		PASS	PASS	PASS	PASS	PASS	PASS	1229-VO-GH-DADZIE-VMF00095	Northern Region,
VBS24386	Lizette Koekemoer	Democratic Republic of the Congo	Watsa Moke	2017	10	3.09436	29.548	2017-10-05	Indoor	House searches		DrcF1197	Partial specimen	Female	Silica gel	Wild caught adult		Dried	Abdomen	Buffer C + MinElute UF	184	PCR failure	STD	31.2	31	31	31.55	31	31	31.41	31	31	28.69	29	30	0.938	0.01893	1.182	1096.61	F		PASS	PASS	PASS	PASS	PASS	PASS	1240-VO-CD-KOEKEMOER-VMF00099	Orientale, Haut-Uele
VBS24389	Lizette Koekemoer	Democratic Republic of the Congo	Watsa Moke	2017	10	3.09436	29.548	2017-10-05	Indoor	House searches		DrcF1200	Partial specimen	Female	Silica gel	Wild caught adult		Dried	Abdomen	Buffer C + MinElute UF	343	fun	STD	38.23	38	38	38.72	38	38	38.61	38	38	34.33	35	37	0.939	0.01931	0.982	917.587	F		PASS	PASS	PASS	PASS	PASS	PASS	1240-VO-CD-KOEKEMOER-VMF00099	Orientale, Haut-Uele
VBS24390	Lizette Koekemoer	Democratic Republic of the Congo	Watsa Moke	2017	10	3.09436	29.548	2017-10-05	Indoor	House searches		DrcF1201	Partial specimen	Female	Silica gel	Wild caught adult		Dried	Abdomen	Buffer C + MinElute UF	259	fun	STD	38.37	38	38	38.75	38	38	38.68	38	38	35.32	36	37	0.94	0.01883	0.909	883.065	F		PASS	PASS	PASS	PASS	PASS	PASS	1240-VO-CD-KOEKEMOER-VMF00099	Orientale, Haut-Uele
VBS24391	Lizette Koekemoer	Democratic Republic of the Congo	Watsa Moke	2017	10	3.09436	29.548	2017-10-05	Indoor	House searches		DrcF1202	Partial specimen	Female	Silica gel	Wild caught adult		Dried	Abdomen	Buffer C + MinElute UF	396	fun	STD	38.31	38	38	38.68	38	38	38.53	38	38	35.67	36	38	0.94	0.0196	1.112	1117.63	F		PASS	PASS	PASS	PASS	PASS	PASS	1240-VO-CD-KOEKEMOER-VMF00099	Orientale, Haut-Uele
VBS24393	Lizette Koekemoer	Democratic Republic of the Congo	Watsa Moke	2017	10	3.09436	29.548	2017-10-05	Indoor	House searches		DrcF1204	Partial specimen	Female	Silica gel	Wild caught adult		Dried	Abdomen	Buffer C + MinElute UF	173	fun	STD	33.43	33	33	33.63	33	33	33.64	33	33	31.69	31	32	0.937	0.01945	0.976	809.689	F		PASS	PASS	PASS	PASS	PASS	PASS	1240-VO-CD-KOEKEMOER-VMF00099	Orientale, Haut-Uele
VBS24395	Lizette Koekemoer	Democratic Republic of the Congo	Watsa Moke	2017	10	3.09436	29.548	2017-10-05	Indoor	House searches		DrcF1206	Partial specimen	Female	Silica gel	Wild caught adult		Dried	Abdomen	Buffer C + MinElute UF	70	fun	STD	36.67	36	36	36.92	36	36	36.81	36	36	34.89	35	35	0.941	0.01866	1.049	1054.53	F		PASS	PASS	PASS	PASS	PASS	PASS	1240-VO-CD-KOEKEMOER-VMF00099	Orientale, Haut-Uele
VBS24396	Lizette Koekemoer	Democratic Republic of the Congo	Watsa Moke	2017	10	3.09436	29.548	2017-10-05	Indoor	House searches		DrcF1207	Partial specimen	Female	Silica gel	Wild caught adult		Dried	Abdomen	Buffer C + MinElute UF	469	fun	STD	36.44	36	36	36.9	37	36	36.71	36	36	33.17	34	35	0.939	0.01939	1.075	990.116	F		PASS	PASS	PASS	PASS	PASS	PASS	1240-VO-CD-KOEKEMOER-VMF00099	Orientale, Haut-Uele
VBS24397	Lizette Koekemoer	Democratic Republic of the Congo	Watsa Moke	2017	10	3.09436	29.548	2017-10-05	Indoor	House searches		DrcF1208	Partial specimen	Female	Silica gel	Wild caught adult		Dried	Abdomen	Buffer C + MinElute UF	39	fun	STD	34.14	33	33	34.23	33	33	34.45	33	33	32.52	32	32	0.938	0.01929	0.836	667.438	F		PASS	PASS	PASS	PASS	PASS	PASS	1240-VO-CD-KOEKEMOER-VMF00099	Orientale, Haut-Uele
VBS24398	Lizette Koekemoer	Democratic Republic of the Congo	Watsa Moke	2017	10	3.09436	29.548	2017-10-05	Indoor	House searches		DrcF1209	Partial specimen	Female	Silica gel	Wild caught adult		Dried	Abdomen	Buffer C + MinElute UF	391	fun	STD	40.02	40	40	40.49	40	40	40.27	40	40	36.71	38	39	0.939	0.01886	1.011	1141.56	F		PASS	PASS	PASS	PASS	PASS	PASS	1240-VO-CD-KOEKEMOER-VMF00099	Orientale, Haut-Uele
VBS24399	Lizette Koekemoer	Democratic Republic of the Congo	Watsa Moke	2017	10	3.09436	29.548	2017-10-05	Indoor	House searches		DrcF1210	Partial specimen	Female	Silica gel	Wild caught adult		Dried	Abdomen	Buffer C + MinElute UF	331	fun	STD	35.42	35	35	35.81	35	35	35.66	35	35	32.65	33	34	0.939	0.01935	1.181	1199.83	F		PASS	PASS	PASS	PASS	PASS	PASS	1240-VO-CD-KOEKEMOER-VMF00099	Orientale, Haut-Uele
VBS24400	Lizette Koekemoer	Democratic Republic of the Congo	Watsa Moke	2017	10	3.09436	29.548	2017-10-05	Indoor	House searches		DrcF1211	Partial specimen	Female	Silica gel	Wild caught adult		Dried	Abdomen	Buffer C + MinElute UF	389	fun	STD	35.72	35	35	36.06	35	35	35.99	35	35	32.96	33	34	0.939	0.01892	1.084	1031.79	F		PASS	PASS	PASS	PASS	PASS	PASS	1240-VO-CD-KOEKEMOER-VMF00099	Orientale, Haut-Uele
VBS24401	Lizette Koekemoer	Democratic Republic of the Congo	Watsa Moke	2017	10	3.09436	29.548	2017-10-05	Indoor	House searches		DrcF1212	Partial specimen	Female	Silica gel	Wild caught adult		Dried	Abdomen	Buffer C + MinElute UF	244	fun	STD	29.89	29	29	30.22	30	30	30.12	30	29	27.39	28	29	0.936	0.01909	0.878	626.893	F		PASS	PASS	PASS	PASS	PASS	PASS	1240-VO-CD-KOEKEMOER-VMF00099	Orientale, Haut-Uele
VBS24402	Lizette Koekemoer	Democratic Republic of the Congo	Watsa Moke	2017	10	3.09436	29.548	2017-10-05	Indoor	House searches		DrcF1213	Partial specimen	Female	Silica gel	Wild caught adult		Dried	Abdomen	Buffer C + MinElute UF	388	fun	STD	44.08	44	44	44.69	44	44	44.34	44	44	40.08	41	43	0.94	0.01952	0.893	1039.23	F		PASS	PASS	PASS	PASS	PASS	PASS	1240-VO-CD-KOEKEMOER-VMF00099	Orientale, Haut-Uele
VBS24403	Lizette Koekemoer	Democratic Republic of the Congo	Watsa Moke	2017	10	3.09436	29.548	2017-10-05	Indoor	House searches		DrcF1214	Partial specimen	Female	Silica gel	Wild caught adult		Dried	Abdomen	Buffer C + MinElute UF	42	fun	STD	39.72	39	39	40.1	40	40	39.65	39	39	38.11	38	39	0.941	0.01897	0.89	843.852	F		PASS	PASS	PASS	PASS	PASS	PASS	1240-VO-CD-KOEKEMOER-VMF00099	Orientale, Haut-Uele
VBS24404	Lizette Koekemoer	Democratic Republic of the Congo	Watsa Moke	2017	10	3.09436	29.548	2017-10-05	Indoor	House searches		DrcF1215	Partial specimen	Female	Silica gel	Wild caught adult		Dried	Abdomen	Buffer C + MinElute UF	75	fun	STD	40.63	41	42	41.2	41	42	40.57	41	41	38.14	39	41	0.937	0.01949	1.019	988.57	F		PASS	PASS	PASS	PASS	PASS	PASS	1240-VO-CD-KOEKEMOER-VMF00099	Orientale, Haut-Uele
VBS24406	Lizette Koekemoer	Democratic Republic of the Congo	Watsa Moke	2017	10	3.09436	29.548	2017-10-05	Indoor	House searches		DrcF1217	Partial specimen	Female	Silica gel	Wild caught adult		Dried	Abdomen	Buffer C + MinElute UF	284	fun	STD	39.51	39	39	39.7	39	39	39.68	39	39	37.93	37	38	0.941	0.01913	0.962	998.864	F		PASS	PASS	PASS	PASS	PASS	PASS	1240-VO-CD-KOEKEMOER-VMF00099	Orientale, Haut-Uele
VBS24407	Lizette Koekemoer	Democratic Republic of the Congo	Watsa Moke	2017	10	3.09436	29.548	2017-10-05	Indoor	House searches		DrcF1218	Partial specimen	Female	Silica gel	Wild caught adult		Dried	Abdomen	Buffer C + MinElute UF	557	fun	STD	42.88	43	43	43.49	43	43	43.11	43	43	39.01	41	42	0.94	0.01933	1.06	1271.57	F		PASS	PASS	PASS	PASS	PASS	PASS	1240-VO-CD-KOEKEMOER-VMF00099	Orientale, Haut-Uele
VBS24408	Lizette Koekemoer	Democratic Republic of the Congo	Watsa Moke	2017	10	3.09436	29.548	2017-10-05	Indoor	House searches		DrcF1263	Partial specimen	Female	Silica gel	Wild caught adult		Dried	Abdomen	Buffer C + MinElute UF	299	fun	STD	41.48	41	41	41.96	42	42	41.76	41	41	38.02	39	41	0.941	0.01912	1.066	1321.63	F		PASS	PASS	PASS	PASS	PASS	PASS	1240-VO-CD-KOEKEMOER-VMF00099	Orientale, Haut-Uele
VBS24409	Lizette Koekemoer	Democratic Republic of the Congo	Watsa Moke	2017	10	3.09436	29.548	2017-10-05	Indoor	House searches		DrcF1264	Partial specimen	Female	Silica gel	Wild caught adult		Dried	Abdomen	Buffer C + MinElute UF	43	fun	STD	37.88	37	38	38.09	38	38	37.96	37	38	36.51	36	37	0.939	0.01952	0.927	996.497	F		PASS	PASS	PASS	PASS	PASS	PASS	1240-VO-CD-KOEKEMOER-VMF00099	Orientale, Haut-Uele
VBS24410	Lizette Koekemoer	Democratic Republic of the Congo	Watsa Moke	2017	10	3.09436	29.548	2017-10-05	Indoor	House searches		DrcF1265	Partial specimen	Female	Silica gel	Wild caught adult		Dried	Abdomen	Buffer C + MinElute UF	183	fun	STD	33.19	33	33	33.37	33	33	33.46	33	33	31.2	31	32	0.938	0.01892	0.979	870.411	F		PASS	PASS	PASS	PASS	PASS	PASS	1240-VO-CD-KOEKEMOER-VMF00099	Orientale, Haut-Uele
VBS24411	Lizette Koekemoer	Democratic Republic of the Congo	Watsa Moke	2017	10	3.09436	29.548	2017-10-05	Indoor	House searches		DrcF1266	Partial specimen	Female	Silica gel	Wild caught adult		Dried	Abdomen	Buffer C + MinElute UF	283	fun	STD	36.21	36	36	36.66	36	36	36.59	36	36	32.5	34	35	0.938	0.01914	1.561	2443.68	F		PASS	PASS	PASS	PASS	PASS	PASS	1240-VO-CD-KOEKEMOER-VMF00099	Orientale, Haut-Uele
VBS24412	Lizette Koekemoer	Democratic Republic of the Congo	Watsa Moke	2017	10	3.09436	29.548	2017-10-05	Indoor	House searches		DrcF1267	Partial specimen	Female	Silica gel	Wild caught adult		Dried	Abdomen	Buffer C + MinElute UF	434	fun	STD	35.59	35	35	35.87	35	35	35.87	35	35	33.14	34	35	0.939	0.01941	0.965	840.567	F		PASS	PASS	PASS	PASS	PASS	PASS	1240-VO-CD-KOEKEMOER-VMF00099	Orientale, Haut-Uele
VBS24413	Lizette Koekemoer	Democratic Republic of the Congo	Watsa Moke	2017	10	3.09436	29.548	2017-10-05	Indoor	House searches		DrcF1268	Partial specimen	Female	Silica gel	Wild caught adult		Dried	Abdomen	Buffer C + MinElute UF	346	fun	STD	30.8	31	31	31.19	31	31	31.08	31	31	27.83	28	29	0.936	0.01944	0.925	720.126	F		PASS	PASS	PASS	PASS	PASS	PASS	1240-VO-CD-KOEKEMOER-VMF00099	Orientale, Haut-Uele
VBS24414	Lizette Koekemoer	Democratic Republic of the Congo	Watsa Moke	2017	10	3.09436	29.548	2017-10-05	Indoor	House searches		DrcF1269	Partial specimen	Female	Silica gel	Wild caught adult		Dried	Abdomen	Buffer C + MinElute UF	386	fun	STD	39.77	39	40	40.21	40	40	40.15	40	40	36.18	37	38	0.94	0.01894	0.836	863.468	F		PASS	PASS	PASS	PASS	PASS	PASS	1240-VO-CD-KOEKEMOER-VMF00099	Orientale, Haut-Uele
VBS24416	Lizette Koekemoer	Democratic Republic of the Congo	Watsa Moke	2017	10	3.09436	29.548	2017-10-05	Indoor	House searches		DrcF1271	Partial specimen	Female	Silica gel	Wild caught adult		Dried	Abdomen	Buffer C + MinElute UF	111	fun	STD	34.33	33	33	34.38	34	33	34.75	34	33	32.49	31	31	0.939	0.01896	0.77	633.674	F		PASS	PASS	PASS	PASS	PASS	PASS	1240-VO-CD-KOEKEMOER-VMF00099	Orientale, Haut-Uele
VBS24417	Lizette Koekemoer	Democratic Republic of the Congo	Watsa Moke	2017	10	3.09436	29.548	2017-10-05	Indoor	House searches		DrcF1272	Partial specimen	Female	Silica gel	Wild caught adult		Dried	Abdomen	Buffer C + MinElute UF	67	fun	STD	28.04	28	28	28.32	28	28	28.21	28	28	26.05	26	27	0.936	0.01894	0.803	532.195	F		PASS	PASS	PASS	PASS	PASS	PASS	1240-VO-CD-KOEKEMOER-VMF00099	Orientale, Haut-Uele
VBS24418	Lizette Koekemoer	Democratic Republic of the Congo	Watsa Moke	2017	10	3.09436	29.548	2017-10-05	Indoor	House searches		DrcF1273	Partial specimen	Female	Silica gel	Wild caught adult		Dried	Abdomen	Buffer C + MinElute UF	35	PCR failure	STD	28.31	27	27	28.34	27	27	28.63	27	27	26.94	26	26	0.938	0.01881	1.088	921.617	F		PASS	PASS	PASS	PASS	PASS	PASS	1240-VO-CD-KOEKEMOER-VMF00099	Orientale, Haut-Uele
VBS24419	Lizette Koekemoer	Democratic Republic of the Congo	Watsa Moke	2017	10	3.09436	29.548	2017-10-05	Indoor	House searches		DrcF1274	Partial specimen	Female	Silica gel	Wild caught adult		Dried	Abdomen	Buffer C + MinElute UF	621	fun	STD	30.7	30	30	31.12	31	31	30.9	30	30	27.88	29	30	0.937	0.01884	1.049	830.04	F		PASS	PASS	PASS	PASS	PASS	PASS	1240-VO-CD-KOEKEMOER-VMF00099	Orientale, Haut-Uele
VBS24420	Lizette Koekemoer	Democratic Republic of the Congo	Watsa Moke	2017	10	3.09436	29.548	2017-10-05	Indoor	House searches		DrcF1275	Partial specimen	Female	Silica gel	Wild caught adult		Dried	Abdomen	Buffer C + MinElute UF	441	fun	STD	38.29	38	38	38.65	38	38	38.69	38	38	35.04	36	37	0.94	0.01933	0.932	1021.67	F		PASS	PASS	PASS	PASS	PASS	PASS	1240-VO-CD-KOEKEMOER-VMF00099	Orientale, Haut-Uele
VBS24421	Lizette Koekemoer	Democratic Republic of the Congo	Watsa Moke	2017	10	3.09436	29.548	2017-10-05	Indoor	House searches		DrcF1276	Partial specimen	Female	Silica gel	Wild caught adult		Dried	Abdomen	Buffer C + MinElute UF	424	fun	STD	41.55	41	42	42.19	42	42	41.74	41	42	37.7	39	41	0.939	0.01963	0.956	1072.66	F		PASS	PASS	PASS	PASS	PASS	PASS	1240-VO-CD-KOEKEMOER-VMF00099	Orientale, Haut-Uele
VBS24423	Lizette Koekemoer	Democratic Republic of the Congo	Watsa Moke	2017	10	3.09436	29.548	2017-10-05	Indoor	House searches		DrcF1278	Partial specimen	Female	Silica gel	Wild caught adult		Dried	Abdomen	Buffer C + MinElute UF	613	fun	STD	37.14	37	37	37.68	37	37	37.32	37	37	33.71	35	36	0.939	0.01882	0.953	847.117	F		PASS	PASS	PASS	PASS	PASS	PASS	1240-VO-CD-KOEKEMOER-VMF00099	Orientale, Haut-Uele
VBS24424	Lizette Koekemoer	Democratic Republic of the Congo	Watsa Moke	2017	10	3.09436	29.548	2017-10-05	Indoor	House searches		DrcF1279	Partial specimen	Female	Silica gel	Wild caught adult		Dried	Abdomen	Buffer C + MinElute UF	532	fun	STD	40.02	40	40	40.48	40	40	40.42	40	40	36.17	37	39	0.939	0.0193	0.751	715.729	F		PASS	PASS	PASS	PASS	PASS	PASS	1240-VO-CD-KOEKEMOER-VMF00099	Orientale, Haut-Uele
VBS24425	Lizette Koekemoer	Democratic Republic of the Congo	Watsa Moke	2017	10	3.09436	29.548	2017-10-05	Indoor	House searches		DrcF1280	Partial specimen	Female	Silica gel	Wild caught adult		Dried	Abdomen	Buffer C + MinElute UF	475	fun	STD	36.96	36	36	37.19	37	37	37.29	37	36	34.56	35	36	0.939	0.01936	0.849	813.782	F		PASS	PASS	PASS	PASS	PASS	PASS	1240-VO-CD-KOEKEMOER-VMF00099	Orientale, Haut-Uele
VBS24426	Lizette Koekemoer	Democratic Republic of the Congo	Watsa Moke	2017	10	3.09436	29.548	2017-10-05	Indoor	House searches		DrcF1281	Partial specimen	Female	Silica gel	Wild caught adult		Dried	Abdomen	Buffer C + MinElute UF	203	fun	STD	36.19	36	36	36.36	36	36	36.53	36	36	34	34	35	0.939	0.01921	0.777	650.886	F		PASS	PASS	PASS	PASS	PASS	PASS	1240-VO-CD-KOEKEMOER-VMF00099	Orientale, Haut-Uele
VBS24427	Lizette Koekemoer	Democratic Republic of the Congo	Watsa Moke	2017	10	3.09436	29.548	2017-10-05	Indoor	House searches		DrcF1282	Partial specimen	Female	Silica gel	Wild caught adult		Dried	Abdomen	Buffer C + MinElute UF	204	fun	STD	36.71	36	36	37.03	37	36	37	36	36	34.01	34	35	0.938	0.01942	0.786	639.119	F		PASS	PASS	PASS	PASS	PASS	PASS	1240-VO-CD-KOEKEMOER-VMF00099	Orientale, Haut-Uele
VBS24428	Lizette Koekemoer	Democratic Republic of the Congo	Watsa Moke	2017	10	3.09436	29.548	2017-10-05	Indoor	House searches		DrcF1283	Partial specimen	Female	Silica gel	Wild caught adult		Dried	Abdomen	Buffer C + MinElute UF	259	fun	STD	30.69	30	30	30.94	30	30	30.96	30	30	28.35	28	29	0.938	0.01883	0.882	708.221	F		PASS	PASS	PASS	PASS	PASS	PASS	1240-VO-CD-KOEKEMOER-VMF00099	Orientale, Haut-Uele
VBS24429	Lizette Koekemoer	Democratic Republic of the Congo	Watsa Moke	2017	10	3.09436	29.548	2017-10-05	Indoor	House searches		DrcF1284	Partial specimen	Female	Silica gel	Wild caught adult		Dried	Abdomen	Buffer C + MinElute UF	142	fun	STD	33.06	32	32	33.2	33	32	33.29	32	32	31.53	31	31	0.938	0.01928	0.832	655.711	F		PASS	PASS	PASS	PASS	PASS	PASS	1240-VO-CD-KOEKEMOER-VMF00099	Orientale, Haut-Uele
VBS24430	Lizette Koekemoer	Democratic Republic of the Congo	Watsa Moke	2017	10	3.09436	29.548	2017-10-05	Indoor	House searches		DrcF1285	Partial specimen	Female	Silica gel	Wild caught adult		Dried	Abdomen	Buffer C + MinElute UF	450	fun	STD	41.96	42	42	42.39	42	42	42.36	42	42	38.31	40	41	0.941	0.01919	0.793	820.03	F		PASS	PASS	PASS	PASS	PASS	PASS	1240-VO-CD-KOEKEMOER-VMF00099	Orientale, Haut-Uele
VBS24431	Lizette Koekemoer	Democratic Republic of the Congo	Watsa Moke	2017	10	3.09436	29.548	2017-10-05	Indoor	House searches		DrcF1286	Partial specimen	Female	Silica gel	Wild caught adult		Dried	Abdomen	Buffer C + MinElute UF	375	fun	STD	50.26	50	50	50.85	50	50	50.59	50	50	46.17	48	50	0.942	0.01924	0.765	928.999	F		PASS	PASS	PASS	PASS	PASS	PASS	1240-VO-CD-KOEKEMOER-VMF00099	Orientale, Haut-Uele
VBS24432	Lizette Koekemoer	Democratic Republic of the Congo	Watsa Moke	2017	10	3.09436	29.548	2017-10-05	Indoor	House searches		DrcF1287	Partial specimen	Female	Silica gel	Wild caught adult		Dried	Abdomen	Buffer C + MinElute UF	95	fun	STD	38.45	37	36	38.71	37	36	38.79	37	36	35.88	35	34	0.938	0.01928	0.672	532.4	F		PASS	PASS	PASS	PASS	PASS	PASS	1240-VO-CD-KOEKEMOER-VMF00099	Orientale, Haut-Uele
VBS24433	Lizette Koekemoer	Democratic Republic of the Congo	Watsa Moke	2017	10	3.09436	29.548	2017-10-05	Indoor	House searches		DrcF1288	Partial specimen	Female	Silica gel	Wild caught adult		Dried	Abdomen	Buffer C + MinElute UF	227	fun	STD	41.11	41	41	41.59	41	41	41.48	41	41	37.34	38	39	0.939	0.01926	0.802	854.798	F		PASS	PASS	PASS	PASS	PASS	PASS	1240-VO-CD-KOEKEMOER-VMF00099	Orientale, Haut-Uele
VBS24434	Lizette Koekemoer	Democratic Republic of the Congo	Watsa Moke	2017	10	3.09436	29.548	2017-10-05	Indoor	House searches		DrcF1289	Partial specimen	Female	Silica gel	Wild caught adult		Dried	Abdomen	Buffer C + MinElute UF	771	fun	STD	39.39	39	39	39.82	39	39	39.63	39	39	36.33	37	39	0.938	0.01908	0.706	608.492	F		PASS	PASS	PASS	PASS	PASS	PASS	1240-VO-CD-KOEKEMOER-VMF00099	Orientale, Haut-Uele
VBS24435	Lizette Koekemoer	Democratic Republic of the Congo	Watsa Moke	2017	10	3.09436	29.548	2017-10-05	Indoor	House searches		DrcF1338	Partial specimen	Female	Silica gel	Wild caught adult		Dried	Abdomen	Buffer C + MinElute UF	154	PCR failure	STD	35.32	35	35	35.54	35	35	35.55	35	35	33.31	33	34	0.939	0.01881	0.709	568.437	F		PASS	PASS	PASS	PASS	PASS	PASS	1240-VO-CD-KOEKEMOER-VMF00099	Orientale, Haut-Uele
VBS24488	Lizette Koekemoer	Mozambique	Motinho	2015	8	-10.8514	40.5944	2015-08-20	Unknown	Human landing catch		MozF 1059	Partial specimen	Female	Silica gel	Wild caught adult		Dried	Abdomen	Buffer C + MinElute UF	126	fun	STD	34.87	35	36	35.26	35	36	34.75	35	35	33.41	34	36	0.942	0.01757	0.949	914.197	F		PASS	PASS	PASS	PASS	PASS	PASS	1240-VO-MZ-KOEKEMOER-VMF00101	Cabo Delgado Province, Palma
VBS24489	Lizette Koekemoer	Mozambique	Motinho	2015	8	-10.8514	40.5944	2015-08-20	Unknown	Human landing catch		MozF 1082	Partial specimen	Female	Silica gel	Wild caught adult		Dried	Abdomen	Buffer C + MinElute UF	78	fun	STD	35.71	31	10	36.29	32	11	34.69	30	9	36.87	32	10	0.936	0.01768	0.879	749.645	F		PASS	PASS	PASS	PASS	PASS	PASS	1240-VO-MZ-KOEKEMOER-VMF00101	Cabo Delgado Province, Palma
VBS24492	Lizette Koekemoer	Mozambique	Motinho	2015	8	-10.8514	40.5944	2015-08-20	Unknown	Human landing catch		MozF 1101	Partial specimen	Female	Silica gel	Wild caught adult		Dried	Abdomen	Buffer C + MinElute UF	255	fun	STD	38.51	38	38	38.81	38	38	38.62	38	38	36.63	37	38	0.943	0.01812	0.848	865.689	F		PASS	PASS	PASS	PASS	PASS	PASS	1240-VO-MZ-KOEKEMOER-VMF00101	Cabo Delgado Province, Palma
VBS24493	Lizette Koekemoer	Mozambique	Motinho	2015	8	-10.8514	40.5944	2015-08-20	Unknown	Human landing catch		MozF 1103	Partial specimen	Female	Silica gel	Wild caught adult		Dried	Abdomen	Buffer C + MinElute UF	176	fun	STD	27.92	27	27	28.1	28	27	28.07	27	27	26.44	26	27	0.941	0.0174	0.826	547.178	F		PASS	PASS	PASS	PASS	PASS	PASS	1240-VO-MZ-KOEKEMOER-VMF00101	Cabo Delgado Province, Palma
VBS24494	Lizette Koekemoer	Mozambique	Motinho	2015	8	-10.8514	40.5944	2015-08-20	Unknown	Human landing catch		MozF 1104	Partial specimen	Female	Silica gel	Wild caught adult		Dried	Abdomen	Buffer C + MinElute UF	286	fun	STD	35.53	35	35	35.81	35	35	35.72	35	35	33.44	34	35	0.943	0.01716	0.955	1060.74	F		PASS	PASS	PASS	PASS	PASS	PASS	1240-VO-MZ-KOEKEMOER-VMF00101	Cabo Delgado Province, Palma
VBS24497	Lizette Koekemoer	Mozambique	Motinho	2015	8	-10.8514	40.5944	2015-08-20	Unknown	Human landing catch		MozF 1122	Partial specimen	Female	Silica gel	Wild caught adult		Dried	Abdomen	Buffer C + MinElute UF	137	fun	STD	36.07	32	25	36.29	32	25	35.5	31	25	37.26	33	27	0.941	0.01793	1.062	995.266	F		PASS	PASS	PASS	PASS	PASS	PASS	1240-VO-MZ-KOEKEMOER-VMF00101	Cabo Delgado Province, Palma
VBS24498	Lizette Koekemoer	Mozambique	Motinho	2015	8	-10.8514	40.5944	2015-08-20	Unknown	Human landing catch		MozF 1123	Partial specimen	Female	Silica gel	Wild caught adult		Dried	Abdomen	Buffer C + MinElute UF	143	fun	STD	42	41	42	42.24	42	42	42.28	42	42	39.74	40	41	0.945	0.01759	0.982	1350.2	F		PASS	PASS	PASS	PASS	PASS	PASS	1240-VO-MZ-KOEKEMOER-VMF00101	Cabo Delgado Province, Palma
VBS24499	Lizette Koekemoer	Mozambique	Motinho	2015	8	-10.8514	40.5944	2015-08-20	Unknown	Human landing catch		MozF 1124	Partial specimen	Female	Silica gel	Wild caught adult		Dried	Abdomen	Buffer C + MinElute UF	456	fun	STD	46.35	46	46	46.76	46	46	46.57	46	46	43.55	44	45	0.946	0.01734	0.796	1091.59	F		PASS	PASS	PASS	PASS	PASS	PASS	1240-VO-MZ-KOEKEMOER-VMF00101	Cabo Delgado Province, Palma
VBS24502	Lizette Koekemoer	Mozambique	Motinho	2015	8	-10.8514	40.5944	2015-08-20	Unknown	Human landing catch		MozF 1133	Partial specimen	Female	Silica gel	Wild caught adult		Dried	Abdomen	Buffer C + MinElute UF	78	fun	STD	27.5	27	27	27.58	27	27	27.63	27	27	26.57	26	26	0.942	0.01787	1.085	749.869	F		PASS	PASS	PASS	PASS	PASS	PASS	1240-VO-MZ-KOEKEMOER-VMF00101	Cabo Delgado Province, Palma
VBS24505	Lizette Koekemoer	Mozambique	Motinho	2015	8	-10.8514	40.5944	2015-08-20	Unknown	Human landing catch		MozF 1236	Partial specimen	Female	Silica gel	Wild caught adult		Dried	Abdomen	Buffer C + MinElute UF	124	fun	STD	40.02	40	40	40.37	40	40	40.05	40	40	38.24	39	40	0.945	0.01788	1.068	1200.68	F		PASS	PASS	PASS	PASS	PASS	PASS	1240-VO-MZ-KOEKEMOER-VMF00101	Cabo Delgado Province, Palma
VBS24506	Lizette Koekemoer	Mozambique	Motinho	2015	8	-10.8514	40.5944	2015-08-20	Unknown	Human landing catch		MozF 1239	Partial specimen	Female	Silica gel	Wild caught adult		Dried	Abdomen	Buffer C + MinElute UF	240	fun	STD	28.65	24	19	28.6	24	19	28	23	19	31.49	25	20	0.938	0.01781	0.965	604.92	F		PASS	PASS	PASS	PASS	PASS	PASS	1240-VO-MZ-KOEKEMOER-VMF00101	Cabo Delgado Province, Palma
VBS24507	Lizette Koekemoer	Mozambique	Motinho	2015	8	-10.8514	40.5944	2015-08-20	Unknown	Human landing catch		MozF 1240	Partial specimen	Female	Silica gel	Wild caught adult		Dried	Abdomen	Buffer C + MinElute UF	286	fun	STD	29.81	29	29	29.93	29	29	29.97	29	29	28.58	28	29	0.942	0.01755	0.79	635.893	F		PASS	PASS	PASS	PASS	PASS	PASS	1240-VO-MZ-KOEKEMOER-VMF00101	Cabo Delgado Province, Palma
VBS24509	Lizette Koekemoer	Mozambique	Motinho	2015	8	-10.8514	40.5944	2015-08-20	Unknown	Human landing catch		MozF 1246	Partial specimen	Female	Silica gel	Wild caught adult		Dried	Abdomen	Buffer C + MinElute UF	300	fun	STD	34.66	34	34	34.83	34	34	34.84	34	34	33.19	33	34	0.943	0.018	0.651	625.78	F		PASS	PASS	PASS	PASS	PASS	PASS	1240-VO-MZ-KOEKEMOER-VMF00101	Cabo Delgado Province, Palma
VBS24510	Lizette Koekemoer	Mozambique	Motinho	2015	8	-10.8514	40.5944	2015-08-20	Unknown	Human landing catch		MozF 1247	Partial specimen	Female	Silica gel	Wild caught adult		Dried	Abdomen	Buffer C + MinElute UF	38	fun	STD	30.64	30	30	30.97	30	30	30.75	30	30	28.6	29	30	0.941	0.01767	0.655	495.182	F		PASS	PASS	PASS	PASS	PASS	PASS	1240-VO-MZ-KOEKEMOER-VMF00101	Cabo Delgado Province, Palma
VBS24512	Lizette Koekemoer	Mozambique	Motinho	2015	8	-10.8514	40.5944	2015-08-20	Unknown	Human landing catch		MozF 1251	Partial specimen	Female	Silica gel	Wild caught adult		Dried	Abdomen	Buffer C + MinElute UF	168	fun	STD	36.94	37	37	37.34	37	37	36.96	36	37	34.94	35	36	0.943	0.01796	0.782	816.337	F		PASS	PASS	PASS	PASS	PASS	PASS	1240-VO-MZ-KOEKEMOER-VMF00101	Cabo Delgado Province, Palma
VBS24513	Lizette Koekemoer	Mozambique	Motinho	2015	8	-10.8514	40.5944	2015-08-20	Unknown	Human landing catch		MozF 1255	Partial specimen	Female	Silica gel	Wild caught adult		Dried	Abdomen	Buffer C + MinElute UF	243	fun	STD	38.36	38	38	38.46	38	38	38.57	38	38	37.04	37	37	0.945	0.01768	0.893	853.859	F		PASS	PASS	PASS	PASS	PASS	PASS	1240-VO-MZ-KOEKEMOER-VMF00101	Cabo Delgado Province, Palma
VBS24514	Lizette Koekemoer	Mozambique	Motinho	2015	8	-10.8514	40.5944	2015-08-20	Unknown	Human landing catch		MozF 1256	Partial specimen	Female	Silica gel	Wild caught adult		Dried	Abdomen	Buffer C + MinElute UF	98	fun	STD	41.45	41	41	41.73	41	41	41.43	41	41	40.16	40	41	0.943	0.0181	0.573	496.843	F		PASS	PASS	PASS	PASS	PASS	PASS	1240-VO-MZ-KOEKEMOER-VMF00101	Cabo Delgado Province, Palma
VBS24515	Lizette Koekemoer	Mozambique	Motinho	2015	8	-10.8514	40.5944	2015-08-20	Unknown	Human landing catch		MozF 1257	Partial specimen	Female	Silica gel	Wild caught adult		Dried	Abdomen	Buffer C + MinElute UF	49	fun	STD	31.88	31	31	32.03	31	32	31.27	30	29	33.52	32	34	0.941	0.01766	0.834	575.409	F		PASS	PASS	PASS	PASS	PASS	PASS	1240-VO-MZ-KOEKEMOER-VMF00101	Cabo Delgado Province, Palma
VBS24516	Lizette Koekemoer	Mozambique	Motinho	2015	8	-10.8514	40.5944	2015-08-20	Unknown	Human landing catch		MozF 1258	Partial specimen	Female	Silica gel	Wild caught adult		Dried	Abdomen	Buffer C + MinElute UF	108	fun	STD	46.72	46	46	47.15	47	46	46.81	46	46	44.29	45	46	0.944	0.01783	0.817	1065.17	F		PASS	PASS	PASS	PASS	PASS	PASS	1240-VO-MZ-KOEKEMOER-VMF00101	Cabo Delgado Province, Palma
VBS24517	Lizette Koekemoer	Mozambique	Motinho	2015	8	-10.8514	40.5944	2015-08-20	Unknown	Human landing catch		MozF 1262	Partial specimen	Female	Silica gel	Wild caught adult		Dried	Abdomen	Buffer C + MinElute UF	128	fun	STD	44.16	42	34	44.66	43	35	43.29	41	34	45.15	43	38	0.944	0.01747	0.733	767.4	F		PASS	PASS	PASS	PASS	PASS	PASS	1240-VO-MZ-KOEKEMOER-VMF00101	Cabo Delgado Province, Palma
VBS24518	Lizette Koekemoer	Mozambique	Motinho	2015	8	-10.8514	40.5944	2015-08-20	Unknown	Human landing catch		MozF 1266	Partial specimen	Female	Silica gel	Wild caught adult		Dried	Abdomen	Buffer C + MinElute UF	338	fun	STD	36.76	36	36	37.08	37	36	37.04	36	36	34.06	35	35	0.944	0.01748	0.665	589.221	F		PASS	PASS	PASS	PASS	PASS	PASS	1240-VO-MZ-KOEKEMOER-VMF00101	Cabo Delgado Province, Palma
VBS24519	Lizette Koekemoer	Mozambique	Motinho	2015	8	-10.8514	40.5944	2015-08-20	Unknown	Human landing catch		MozF 1267	Partial specimen	Female	Silica gel	Wild caught adult		Dried	Abdomen	Buffer C + MinElute UF	266	fun	STD	45.55	45	45	45.92	45	45	45.8	45	45	42.73	43	45	0.943	0.01778	0.679	731.624	F		PASS	PASS	PASS	PASS	PASS	PASS	1240-VO-MZ-KOEKEMOER-VMF00101	Cabo Delgado Province, Palma
VBS24520	Lizette Koekemoer	Mozambique	Motinho	2015	8	-10.8514	40.5944	2015-08-20	Unknown	Human landing catch		MozF 1270	Partial specimen	Female	Silica gel	Wild caught adult		Dried	Abdomen	Buffer C + MinElute UF	181	fun	STD	39.48	39	39	39.76	39	39	39.65	39	39	37.48	38	39	0.945	0.01769	0.928	917.758	F		PASS	PASS	PASS	PASS	PASS	PASS	1240-VO-MZ-KOEKEMOER-VMF00101	Cabo Delgado Province, Palma
VBS24521	Lizette Koekemoer	Mozambique	Motinho	2015	8	-10.8514	40.5944	2015-08-20	Unknown	Human landing catch		MozF 1272	Partial specimen	Female	Silica gel	Wild caught adult		Dried	Abdomen	Buffer C + MinElute UF	120	fun	STD	43.49	43	43	43.67	43	43	43.85	43	43	41.26	41	42	0.943	0.01755	0.613	614.982	F		PASS	PASS	PASS	PASS	PASS	PASS	1240-VO-MZ-KOEKEMOER-VMF00101	Cabo Delgado Province, Palma
VBS24522	Lizette Koekemoer	Mozambique	Motinho	2015	8	-10.8514	40.5944	2015-08-20	Unknown	Human landing catch		MozF 1277	Partial specimen	Female	Silica gel	Wild caught adult		Dried	Abdomen	Buffer C + MinElute UF	53	fun	STD	41.9	42	44	42.44	43	44	41.75	42	44	39.95	41	44	0.945	0.01727	0.713	812.726	F		PASS	PASS	PASS	PASS	PASS	PASS	1240-VO-MZ-KOEKEMOER-VMF00101	Cabo Delgado Province, Palma
VBS24523	Lizette Koekemoer	Mozambique	Motinho	2015	8	-10.8514	40.5944	2015-08-20	Unknown	Human landing catch		MozF 1279	Partial specimen	Female	Silica gel	Wild caught adult		Dried	Abdomen	Buffer C + MinElute UF	38	fun	STD	34.22	33	31	34.52	33	31	33.71	32	30	34.76	34	32	0.941	0.01795	0.826	662.823	F		PASS	PASS	PASS	PASS	PASS	PASS	1240-VO-MZ-KOEKEMOER-VMF00101	Cabo Delgado Province, Palma
VBS24524	Lizette Koekemoer	Mozambique	Motinho	2015	8	-10.8514	40.5944	2015-08-20	Unknown	Human landing catch		MozF 1281	Partial specimen	Female	Silica gel	Wild caught adult		Dried	Abdomen	Buffer C + MinElute UF	187	fun	STD	30.63	26	22	30.43	26	22	30.13	26	22	33.52	28	24	0.939	0.01813	0.746	609.982	F		PASS	PASS	PASS	PASS	PASS	PASS	1240-VO-MZ-KOEKEMOER-VMF00101	Cabo Delgado Province, Palma
VBS24525	Lizette Koekemoer	Mozambique	Motinho	2015	8	-10.8514	40.5944	2015-08-20	Unknown	Human landing catch		MozF 1285	Partial specimen	Female	Silica gel	Wild caught adult		Dried	Abdomen	Buffer C + MinElute UF	163	fun	STD	40.42	40	40	40.72	40	40	40.72	40	40	37.79	39	40	0.944	0.01787	0.702	728.973	F		PASS	PASS	PASS	PASS	PASS	PASS	1240-VO-MZ-KOEKEMOER-VMF00101	Cabo Delgado Province, Palma
VBS24527	Lizette Koekemoer	Mozambique	Motinho	2015	8	-10.8514	40.5944	2015-08-20	Unknown	Human landing catch		MozF 1292	Partial specimen	Female	Silica gel	Wild caught adult		Dried	Abdomen	Buffer C + MinElute UF	66	fun	STD	41.69	41	42	41.97	42	42	41.83	41	42	39.81	40	41	0.944	0.0174	0.668	757.696	F		PASS	PASS	PASS	PASS	PASS	PASS	1240-VO-MZ-KOEKEMOER-VMF00101	Cabo Delgado Province, Palma
VBS24528	Lizette Koekemoer	Mozambique	Motinho	2015	8	-10.8514	40.5944	2015-08-20	Unknown	Human landing catch		MozF 1298	Partial specimen	Female	Silica gel	Wild caught adult		Dried	Abdomen	Buffer C + MinElute UF	176	fun	STD	33.61	33	33	33.76	33	33	33.74	33	33	32.39	32	33	0.944	0.01786	0.964	929.015	F		PASS	PASS	PASS	PASS	PASS	PASS	1240-VO-MZ-KOEKEMOER-VMF00101	Cabo Delgado Province, Palma
VBS24529	Lizette Koekemoer	Mozambique	Motinho	2015	8	-10.8514	40.5944	2015-08-20	Unknown	Human landing catch		MozF 1302	Partial specimen	Female	Silica gel	Wild caught adult		Dried	Abdomen	Buffer C + MinElute UF	66	fun	STD	47.51	47	48	47.96	48	48	47.52	47	48	45.33	46	48	0.944	0.01822	0.825	962.811	F		PASS	PASS	PASS	PASS	PASS	PASS	1240-VO-MZ-KOEKEMOER-VMF00101	Cabo Delgado Province, Palma
VBS24530	Lizette Koekemoer	Mozambique	Motinho	2015	8	-10.8514	40.5944	2015-08-20	Unknown	Human landing catch		MozF 1304	Partial specimen	Female	Silica gel	Wild caught adult		Dried	Head	Buffer C + MinElute UF	38	fun	STD	27.08	26	27	27.12	27	27	26.88	26	27	27.62	27	27	0.941	0.01787	0.994	577.318	F		PASS	PASS	PASS	PASS	PASS	PASS	1240-VO-MZ-KOEKEMOER-VMF00101	Cabo Delgado Province, Palma
VBS24531	Lizette Koekemoer	Mozambique	Motinho	2015	8	-10.8514	40.5944	2015-08-20	Unknown	Human landing catch		MozF 1306	Partial specimen	Female	Silica gel	Wild caught adult		Dried	Abdomen	Buffer C + MinElute UF	236	fun	STD	36.18	36	47	36.74	37	47	35.59	35	45	35.81	36	49	0.938	0.01844	0.704	754.339	F		PASS	PASS	PASS	PASS	PASS	PASS	1240-VO-MZ-KOEKEMOER-VMF00101	Cabo Delgado Province, Palma
VBS24532	Lizette Koekemoer	Mozambique	Motinho	2015	8	-10.8514	40.5944	2015-08-20	Unknown	Human landing catch		MozF 1308	Partial specimen	Female	Silica gel	Wild caught adult		Dried	Abdomen	Buffer C + MinElute UF	105	fun	STD	34.74	33	31	34.72	33	31	34.6	33	31	35.36	33	32	0.943	0.01757	0.717	545.78	F		PASS	PASS	PASS	PASS	PASS	PASS	1240-VO-MZ-KOEKEMOER-VMF00101	Cabo Delgado Province, Palma
VBS24533	Lizette Koekemoer	Mozambique	Motinho	2015	8	-10.8514	40.5944	2015-08-20	Unknown	Human landing catch		MozF 1311	Partial specimen	Female	Silica gel	Wild caught adult		Dried	Abdomen	Buffer C + MinElute UF	157	fun	STD	32.56	28	22	32.53	28	22	31.85	27	22	35.44	30	23	0.941	0.01773	1.065	908.015	F		PASS	PASS	PASS	PASS	PASS	PASS	1240-VO-MZ-KOEKEMOER-VMF00101	Cabo Delgado Province, Palma
VBS24534	Lizette Koekemoer	Mozambique	Motinho	2015	8	-10.8514	40.5944	2015-08-20	Unknown	Human landing catch		MozF 1314	Partial specimen	Female	Silica gel	Wild caught adult		Dried	Abdomen	Buffer C + MinElute UF	219	fun	STD	45.66	45	45	46.08	45	45	45.81	45	45	43.08	43	45	0.943	0.01819	0.629	630.525	F		PASS	PASS	PASS	PASS	PASS	PASS	1240-VO-MZ-KOEKEMOER-VMF00101	Cabo Delgado Province, Palma
VBS24535	Lizette Koekemoer	Mozambique	Motinho	2015	8	-10.8514	40.5944	2015-08-20	Unknown	Human landing catch		MozF 1315	Partial specimen	Female	Silica gel	Wild caught adult		Dried	Whole Organism	Buffer C + MinElute UF	213	fun	STD	48.51	50	55	49.14	51	55	47.98	50	55	47.56	49	55	0.942	0.01818	0.75	898.943	F		PASS	PASS	PASS	PASS	PASS	PASS	1240-VO-MZ-KOEKEMOER-VMF00101	Cabo Delgado Province, Palma
VBS24536	Lizette Koekemoer	Mozambique	Motinho	2015	8	-10.8514	40.5944	2015-08-20	Unknown	Human landing catch		MozF 1317	Partial specimen	Female	Silica gel	Wild caught adult		Dried	Abdomen	Buffer C + MinElute UF	277	fun	STD	43.27	43	43	43.51	43	43	43.26	43	43	42.21	42	43	0.946	0.0178	0.703	659.971	F		PASS	PASS	PASS	PASS	PASS	PASS	1240-VO-MZ-KOEKEMOER-VMF00101	Cabo Delgado Province, Palma
VBS24537	Lizette Koekemoer	Mozambique	Motinho	2015	8	-10.8514	40.5944	2015-08-20	Unknown	Human landing catch		MozF 1319	Partial specimen	Female	Silica gel	Wild caught adult		Dried	Abdomen	Buffer C + MinElute UF	184	fun	STD	45.52	45	45	45.87	45	46	45.76	45	45	42.89	44	45	0.947	0.01779	0.852	925.345	F		PASS	PASS	PASS	PASS	PASS	PASS	1240-VO-MZ-KOEKEMOER-VMF00101	Cabo Delgado Province, Palma
VBS24539	Lizette Koekemoer	Mozambique	Motinho	2015	8	-10.8514	40.5944	2015-08-20	Unknown	Human landing catch		MozF 1323	Partial specimen	Female	Silica gel	Wild caught adult		Dried	Abdomen	Buffer C + MinElute UF	237	fun	STD	37.76	37	37	37.92	37	37	37.95	37	37	36.24	36	37	0.945	0.0176	0.836	786.785	F		PASS	PASS	PASS	PASS	PASS	PASS	1240-VO-MZ-KOEKEMOER-VMF00101	Cabo Delgado Province, Palma
VBS17194	Charles Wondji	Cameroon	Mibellon	2014	8	6.08333	11.5	2014-08-01	Indoor	Indoor resting catch	06:30 to 10:00	6	Extracted DNA	Female	-20 freezer	Wild caught adult	Qiagen DNeasy	Extracted DNA		Qiagen DNeasy	135.1	fun	STD	30.62	30	30	30.86	30	30	30.75	30	30	28.95	28	29	0.942	0.01884	4.639	10021	F		PASS	PASS	FAIL	PASS	PASS		1231-VO-MULTI-WONDJI-VMF00043
VBS17201	Charles Wondji	Cameroon	Mibellon	2014	8	6.08333	11.5	2014-08-01	Indoor	Indoor resting catch	06:30 to 10:00	15	Extracted DNA	Female	-20 freezer	Wild caught adult	Qiagen DNeasy	Extracted DNA		Qiagen DNeasy	283.9	fun	STD	3.52	2	2	3.52	2	2	3.56	2	2	3.37	2	2	0.555	0.01781	2.251	1805.71	F		PASS	FAIL	PASS	PASS	PASS		1231-VO-MULTI-WONDJI-VMF00043
VBS17211	Charles Wondji	Cameroon	Mibellon	2014	8	6.08333	11.5	2014-08-01	Indoor	Indoor resting catch	06:30 to 10:00	29	Extracted DNA	Female	-20 freezer	Wild caught adult	Qiagen DNeasy	Extracted DNA		Qiagen DNeasy	159.1	fun	STD	36.63	36	36	36.84	36	36	36.73	36	36	35.26	35	36	0.943	0.01928	5.072	13259.6	F		PASS	PASS	FAIL	PASS	PASS		1231-VO-MULTI-WONDJI-VMF00043
VBS17223	Charles Wondji	Cameroon	Mibellon	2014	8	6.08333	11.5	2014-08-01	Indoor	Indoor resting catch	06:30 to 10:00	45	Extracted DNA	Female	-20 freezer	Wild caught adult	Qiagen DNeasy	Extracted DNA		Qiagen DNeasy	230.4	fun	STD	6.48	5	5	6.48	5	5	6.56	5	5	6.19	5	4	0.908	0.02036	4.273	4428.44	F		PASS	FAIL	PASS	PASS	PASS		1231-VO-MULTI-WONDJI-VMF00043
VBS17232	Charles Wondji	Cameroon	Mibellon	2014	8	6.08333	11.5	2014-08-01	Indoor	Indoor resting catch	06:30 to 10:00	57	Extracted DNA	Female	-20 freezer	Wild caught adult	Qiagen DNeasy	Extracted DNA		Qiagen DNeasy	545.7	fun	STD	9.41	9	8	9.58	9	8	9.62	9	8	7.67	6	6	0.928	0.02278	28.528	10704.5	UKN		PASS	FAIL	FAIL	FAIL	PASS		1231-VO-MULTI-WONDJI-VMF00043
VBS17254	Charles Wondji	Ghana	Obuasi	2014	3	5.93333	-1.61667	2014-03-01	Indoor	Indoor resting catch	06:30 to 10:00	350	Extracted DNA	Female	-20 freezer	Wild caught adult	Qiagen DNeasy	Extracted DNA		Qiagen DNeasy	131.7	fun	STD	4.09	3	3	4.07	3	3	4.08	3	3	4.26	4	3	0.863	0.01866	4.634	1972.52	F		PASS	FAIL	FAIL	PASS	PASS		1231-VO-MULTI-WONDJI-VMF00043
VBS17257	Charles Wondji	Ghana	Obuasi	2014	3	5.93333	-1.61667	2014-03-01	Indoor	Indoor resting catch	06:30 to 10:00	363	Extracted DNA	Female	-20 freezer	Wild caught adult	Qiagen DNeasy	Extracted DNA		Qiagen DNeasy	109.6	fun	STD	32.43	32	32	32.74	32	32	32.46	32	32	30.79	31	32	0.942	0.01929	2.895	4694.09	F	2nd run PC8&PC10	PASS	PASS	PASS	PASS	PASS	FAIL	1231-VO-MULTI-WONDJI-VMF00043
VBS17261	Charles Wondji	Ghana	Obuasi	2014	3	5.93333	-1.61667	2014-03-01	Indoor	Indoor resting catch	06:30 to 10:00	170 OB	Extracted DNA	Female	-20 freezer	Wild caught adult	Qiagen DNeasy	Extracted DNA		Qiagen DNeasy	262.8	fun	STD	14.02	2	2	14.44	2	2	13.64	2	2	13.39	2	2	0.082	0.01742			F		FAIL	FAIL	FAIL	PASS	PASS		1231-VO-MULTI-WONDJI-VMF00043
VBS17262	Charles Wondji	Ghana	Obuasi	2014	3	5.93333	-1.61667	2014-03-01	Indoor	Indoor resting catch	06:30 to 10:00	186	Extracted DNA	Female	-20 freezer	Wild caught adult	Qiagen DNeasy	Extracted DNA		Qiagen DNeasy	207.8	fun	STD	4.35	4	3	4.32	4	3	4.34	4	3	4.54	4	3	0.87	0.01899	5.372	1397.88	F		PASS	FAIL	FAIL	PASS	PASS		1231-VO-MULTI-WONDJI-VMF00043
VBS17263	Charles Wondji	Ghana	Obuasi	2014	3	5.93333	-1.61667	2014-03-01	Indoor	Indoor resting catch	06:30 to 10:00	189	Extracted DNA	Female	-20 freezer	Wild caught adult	Qiagen DNeasy	Extracted DNA		Qiagen DNeasy	231	fun/riv?/par?	STD	5.6	5	4	5.59	5	4	5.6	5	4	5.66	5	4	0.906	0.01895	3.367	2131.08	F		PASS	FAIL	PASS	PASS	PASS		1231-VO-MULTI-WONDJI-VMF00043
VBS17264	Charles Wondji	Ghana	Obuasi	2014	3	5.93333	-1.61667	2014-03-01	Indoor	Indoor resting catch	06:30 to 10:00	199	Extracted DNA	Female	-20 freezer	Wild caught adult	Qiagen DNeasy	Extracted DNA		Qiagen DNeasy	332.5	fun	STD	7.42	7	6	7.39	7	6	7.36	7	6	7.81	7	6	0.919	0.01987	3.898	1936.47	F		PASS	FAIL	PASS	PASS	PASS		1231-VO-MULTI-WONDJI-VMF00043
VBS17266	Charles Wondji	Ghana	Obuasi	2014	3	5.93333	-1.61667	2014-03-01	Indoor	Indoor resting catch	06:30 to 10:00	225	Extracted DNA	Female	-20 freezer	Wild caught adult	Qiagen DNeasy	Extracted DNA		Qiagen DNeasy	217.8	fun	STD	4.04	2	2	4.03	2	2	3.96	2	2	4.41	2	2	0.294	0.01762			F		FAIL	FAIL	FAIL	PASS	PASS		1231-VO-MULTI-WONDJI-VMF00043
VBS17268	Charles Wondji	Ghana	Obuasi	2014	3	5.93333	-1.61667	2014-03-01	Indoor	Indoor resting catch	06:30 to 10:00	232	Extracted DNA	Female	-20 freezer	Wild caught adult	Qiagen DNeasy	Extracted DNA		Qiagen DNeasy	90.1	fun	STD	4	3	2	3.95	3	2	4	3	2	4.25	3	2	0.829	0.01847	5.038	4058.53	F		PASS	FAIL	FAIL	PASS	PASS		1231-VO-MULTI-WONDJI-VMF00043
VBS17269	Charles Wondji	Ghana	Obuasi	2014	3	5.93333	-1.61667	2014-03-01	Indoor	Indoor resting catch	06:30 to 10:00	236	Extracted DNA	Female	-20 freezer	Wild caught adult	Qiagen DNeasy	Extracted DNA		Qiagen DNeasy	146.6	fun	STD	9.67	9	9	9.7	9	9	9.65	9	9	9.65	9	8	0.925	0.01982	2.661	1134.26	F		PASS	FAIL	PASS	PASS	PASS		1231-VO-MULTI-WONDJI-VMF00043
VBS17271	Charles Wondji	Ghana	Obuasi	2014	3	5.93333	-1.61667	2014-03-01	Indoor	Indoor resting catch	06:30 to 10:00	281	Extracted DNA	Female	-20 freezer	Wild caught adult	Qiagen DNeasy	Extracted DNA		Qiagen DNeasy	404.7	fun	STD	6.91	2	2	7.05	2	2	6.78	2	2	6.74	2	2	0.192	0.01765			F		FAIL	FAIL	FAIL	PASS	PASS		1231-VO-MULTI-WONDJI-VMF00043
VBS17272	Charles Wondji	Ghana	Obuasi	2014	3	5.93333	-1.61667	2014-03-01	Indoor	Indoor resting catch	06:30 to 10:00	285	Extracted DNA	Female	-20 freezer	Wild caught adult	Qiagen DNeasy	Extracted DNA		Qiagen DNeasy	249.7	fun	STD	9.62	9	9	9.64	9	9	9.63	9	9	9.51	9	8	0.926	0.01932	1.972	759.534	F		PASS	FAIL	PASS	PASS	PASS		1231-VO-MULTI-WONDJI-VMF00043
VBS17274	Charles Wondji	Ghana	Obuasi	2014	3	5.93333	-1.61667	2014-03-01	Indoor	Indoor resting catch	06:30 to 10:00	313	Extracted DNA	Female	-20 freezer	Wild caught adult	Qiagen DNeasy	Extracted DNA		Qiagen DNeasy	300.2	fun	STD	3.33	3	2	3.31	3	2	3.33	3	2	3.46	3	2	0.717	0.01838	6.615	3121.84	F		PASS	FAIL	FAIL	PASS	PASS		1231-VO-MULTI-WONDJI-VMF00043
VBS17276	Charles Wondji	Ghana	Obuasi	2014	3	5.93333	-1.61667	2014-03-01	Indoor	Indoor resting catch	06:30 to 10:00	371	Extracted DNA	Female	-20 freezer	Wild caught adult	Qiagen DNeasy	Extracted DNA		Qiagen DNeasy	125.8	fun/riv?/par?	STD	3.23	2	2	3.22	2	2	3.2	2	2	3.37	2	2	0.522	0.01811	3.615	1567.06	F		PASS	FAIL	PASS	PASS	PASS		1231-VO-MULTI-WONDJI-VMF00043
VBS17279	Charles Wondji	Ghana	Obuasi	2014	3	5.93333	-1.61667	2014-03-01	Indoor	Indoor resting catch	06:30 to 10:00	402	Extracted DNA	Female	-20 freezer	Wild caught adult	Qiagen DNeasy	Extracted DNA		Qiagen DNeasy	475.5	fun	STD	13.52	2	2	13.84	2	2	13.22	2	2	13.14	2	2	0.089	0.01755			F		FAIL	FAIL	FAIL	PASS	PASS		1231-VO-MULTI-WONDJI-VMF00043
VBS17280	Charles Wondji	Ghana	Obuasi	2014	3	5.93333	-1.61667	2014-03-01	Indoor	Indoor resting catch	06:30 to 10:00	403	Extracted DNA	Female	-20 freezer	Wild caught adult	Qiagen DNeasy	Extracted DNA		Qiagen DNeasy	115.2	fun	STD	15.73	2	2	16	2	2	15.78	2	2	14.29	2	2	0.065	0.01732			F		FAIL	FAIL	FAIL	PASS	PASS		1231-VO-MULTI-WONDJI-VMF00043
VBS17281	Charles Wondji	Ghana	Obuasi	2014	3	5.93333	-1.61667	2014-03-01	Indoor	Indoor resting catch	06:30 to 10:00	407 OB	Extracted DNA	Female	-20 freezer	Wild caught adult	Qiagen DNeasy	Extracted DNA		Qiagen DNeasy	88.3	fun/riv?/par?	STD	7.54	7	6	7.52	7	6	7.51	7	6	7.79	7	6	0.923	0.02106	15.976	10314.1	F		PASS	FAIL	FAIL	PASS	PASS		1231-VO-MULTI-WONDJI-VMF00043
VBS17284	Charles Wondji	Ghana	Obuasi	2014	3	5.93333	-1.61667	2014-03-01	Indoor	Indoor resting catch	06:30 to 10:00	70	Extracted DNA	Female	-20 freezer	Wild caught adult	Qiagen DNeasy	Extracted DNA		Qiagen DNeasy	283.8	fun	STD	3.82	3	2	3.82	3	2	3.8	3	2	3.85	3	2	0.826	0.01846	5.201	2559.68	F		PASS	FAIL	FAIL	PASS	PASS		1231-VO-MULTI-WONDJI-VMF00043
VBS17285	Charles Wondji	Ghana	Obuasi	2014	3	5.93333	-1.61667	2014-03-01	Indoor	Indoor resting catch	06:30 to 10:00	145	Extracted DNA	Female	-20 freezer	Wild caught adult	Qiagen DNeasy	Extracted DNA		Qiagen DNeasy	172.2	fun	STD	3.32	2	2	3.3	2	2	3.3	2	2	3.51	2	2	0.488	0.01797	2.104	1699.71	F		FAIL	FAIL	PASS	PASS	PASS		1231-VO-MULTI-WONDJI-VMF00043
VBS17287	Charles Wondji	Ghana	Obuasi	2014	3	5.93333	-1.61667	2014-03-01	Indoor	Indoor resting catch	06:30 to 10:00	122	Extracted DNA	Female	-20 freezer	Wild caught adult	Qiagen DNeasy	Extracted DNA		Qiagen DNeasy	75.4	fun/riv?/par?	STD	4.68	4	3	4.63	4	3	4.7	4	3	4.86	4	3	0.885	0.01937	5.743	5604.1	F		PASS	FAIL	FAIL	PASS	PASS		1231-VO-MULTI-WONDJI-VMF00043
VBS17291	Charles Wondji	Malawi	Chikwawa	2014	-1	-16.0167	34.7893	2014-01-01	Indoor	Indoor resting catch	06:30 to 10:00	131	Extracted DNA	Female	-20 freezer	Wild caught adult	Qiagen DNeasy	Extracted DNA		Qiagen DNeasy	199.5	fun	STD	15.35	2	2	15.56	2	2	14.95	2	2	15.85	2	2	0.109	0.01685			F		FAIL	FAIL	FAIL	PASS	PASS		1231-VO-MULTI-WONDJI-VMF00043
VBS17292	Charles Wondji	Malawi	Chikwawa	2014	-1	-16.0167	34.7893	2014-01-01	Indoor	Indoor resting catch	06:30 to 10:00	8	Extracted DNA	Female	-20 freezer	Wild caught adult	Qiagen DNeasy	Extracted DNA		Qiagen DNeasy	290.9	fun	STD	6.72	2	2	6.7	2	2	6.57	2	2	7.46	2	2	0.162	0.01679			F		FAIL	FAIL	FAIL	PASS	PASS		1231-VO-MULTI-WONDJI-VMF00043
VBS17293	Charles Wondji	Malawi	Chikwawa	2014	-1	-16.0167	34.7893	2014-01-01	Indoor	Indoor resting catch	06:30 to 10:00	208	Extracted DNA	Female	-20 freezer	Wild caught adult	Qiagen DNeasy	Extracted DNA		Qiagen DNeasy	152	fun	STD	5.2	4	4	5.21	4	4	5.21	4	4	5.09	4	3	0.904	0.01918	11.169	14898.2	UKN		PASS	FAIL	FAIL	FAIL	PASS		1231-VO-MULTI-WONDJI-VMF00043
VBS17294	Charles Wondji	Malawi	Chikwawa	2014	-1	-16.0167	34.7893	2014-01-01	Indoor	Indoor resting catch	06:30 to 10:00	207	Extracted DNA	Female	-20 freezer	Wild caught adult	Qiagen DNeasy	Extracted DNA		Qiagen DNeasy	167.3	fun	STD	3.45	2	2	3.43	2	2	3.42	2	2	3.64	2	2	0.47	0.01785	2.037	1763.87	F		FAIL	FAIL	PASS	PASS	PASS		1231-VO-MULTI-WONDJI-VMF00043
VBS17295	Charles Wondji	Malawi	Chikwawa	2014	-1	-16.0167	34.7893	2014-01-01	Indoor	Indoor resting catch	06:30 to 10:00	27	Extracted DNA	Female	-20 freezer	Wild caught adult	Qiagen DNeasy	Extracted DNA		Qiagen DNeasy	226.2	fun	STD	8.82	2	2	8.94	2	2	8.5	2	2	9.48	2	2	0.17	0.01733			F		FAIL	FAIL	FAIL	PASS	PASS		1231-VO-MULTI-WONDJI-VMF00043
VBS17296	Charles Wondji	Malawi	Chikwawa	2014	-1	-16.0167	34.7893	2014-01-01	Indoor	Indoor resting catch	06:30 to 10:00	150	Extracted DNA	Female	-20 freezer	Wild caught adult	Qiagen DNeasy	Extracted DNA		Qiagen DNeasy	218.1	fun	STD	7.37	2	2	7.37	2	2	7.21	2	2	8	2	2	0.148	0.01728			F		FAIL	FAIL	FAIL	PASS	PASS		1231-VO-MULTI-WONDJI-VMF00043
VBS17297	Charles Wondji	Malawi	Chikwawa	2014	-1	-16.0167	34.7893	2014-01-01	Indoor	Indoor resting catch	06:30 to 10:00	10	Extracted DNA	Female	-20 freezer	Wild caught adult	Qiagen DNeasy	Extracted DNA		Qiagen DNeasy	154.2	fun	STD	4.15	3	2	4.15	3	3	4.17	3	3	4.13	3	2	0.86	0.01866	4.968	3816.33	UKN		PASS	FAIL	FAIL	FAIL	PASS		1231-VO-MULTI-WONDJI-VMF00043
VBS17298	Charles Wondji	Malawi	Chikwawa	2014	-1	-16.0167	34.7893	2014-01-01	Indoor	Indoor resting catch	06:30 to 10:00	116	Extracted DNA	Female	-20 freezer	Wild caught adult	Qiagen DNeasy	Extracted DNA		Qiagen DNeasy	79.2	fun	STD	4.09	3	2	4.05	3	2	4.09	3	2	4.25	3	2	0.836	0.01761	3.689	3093.93	F		PASS	FAIL	PASS	PASS	PASS		1231-VO-MULTI-WONDJI-VMF00043
VBS17299	Charles Wondji	Malawi	Chikwawa	2014	-1	-16.0167	34.7893	2014-01-01	Indoor	Indoor resting catch	06:30 to 10:00	33	Extracted DNA	Female	-20 freezer	Wild caught adult	Qiagen DNeasy	Extracted DNA		Qiagen DNeasy	265	fun	STD	8.96	2	2	9.11	2	2	8.64	2	2	9.48	2	2	0.139	0.01747			F		FAIL	FAIL	FAIL	PASS	PASS		1231-VO-MULTI-WONDJI-VMF00043
VBS17300	Charles Wondji	Malawi	Chikwawa	2014	-1	-16.0167	34.7893	2014-01-01	Indoor	Indoor resting catch	06:30 to 10:00	180	Extracted DNA	Female	-20 freezer	Wild caught adult	Qiagen DNeasy	Extracted DNA		Qiagen DNeasy	556.6	fun	STD	3.37	2	2	3.34	2	2	3.34	2	2	3.67	2	2	0.375	0.01703			F		FAIL	FAIL	FAIL	PASS	PASS		1231-VO-MULTI-WONDJI-VMF00043
VBS17301	Charles Wondji	Malawi	Chikwawa	2014	-1	-16.0167	34.7893	2014-01-01	Indoor	Indoor resting catch	06:30 to 10:00	148	Extracted DNA	Female	-20 freezer	Wild caught adult	Qiagen DNeasy	Extracted DNA		Qiagen DNeasy	181.2	unknown	STD	12.91	2	2	13.34	2	2	12.3	2	2	13.17	2	2	0.123	0.0174			F		FAIL	FAIL	FAIL	PASS	PASS		1231-VO-MULTI-WONDJI-VMF00043
VBS17302	Charles Wondji	Malawi	Chikwawa	2014	-1	-16.0167	34.7893	2014-01-01	Indoor	Indoor resting catch	06:30 to 10:00	99	Extracted DNA	Female	-20 freezer	Wild caught adult	Qiagen DNeasy	Extracted DNA		Qiagen DNeasy	193.1	fun	STD	7.85	2	2	7.97	2	2	7.57	2	2	8.33	2	2	0.184	0.01733			F		FAIL	FAIL	FAIL	PASS	PASS		1231-VO-MULTI-WONDJI-VMF00043
VBS17303	Charles Wondji	Malawi	Chikwawa	2014	-1	-16.0167	34.7893	2014-01-01	Indoor	Indoor resting catch	06:30 to 10:00	91	Extracted DNA	Female	-20 freezer	Wild caught adult	Qiagen DNeasy	Extracted DNA		Qiagen DNeasy	437.6	fun	STD	4.39	2	2	4.06	2	2	4.63	2	2	5.98	2	2	0.249	0.01727			F		FAIL	FAIL	FAIL	PASS	PASS		1231-VO-MULTI-WONDJI-VMF00043
VBS17304	Charles Wondji	Malawi	Chikwawa	2014	-1	-16.0167	34.7893	2014-01-01	Indoor	Indoor resting catch	06:30 to 10:00	89	Extracted DNA	Female	-20 freezer	Wild caught adult	Qiagen DNeasy	Extracted DNA		Qiagen DNeasy	235.1	fun	STD	3.37	2	2	3.36	2	2	3.34	2	2	3.5	2	2	0.493	0.01717	2.761	2675.28	F		FAIL	FAIL	PASS	PASS	PASS		1231-VO-MULTI-WONDJI-VMF00043
VBS17305	Charles Wondji	Malawi	Chikwawa	2014	-1	-16.0167	34.7893	2014-01-01	Indoor	Indoor resting catch	06:30 to 10:00	9	Extracted DNA	Female	-20 freezer	Wild caught adult	Qiagen DNeasy	Extracted DNA		Qiagen DNeasy	160.6	fun	STD	3.93	2	2	3.91	2	2	3.87	2	2	4.26	2	2	0.287	0.01751			F		FAIL	FAIL	FAIL	PASS	PASS		1231-VO-MULTI-WONDJI-VMF00043
VBS17306	Charles Wondji	Malawi	Chikwawa	2014	-1	-16.0167	34.7893	2014-01-01	Indoor	Indoor resting catch	06:30 to 10:00	153	Extracted DNA	Female	-20 freezer	Wild caught adult	Qiagen DNeasy	Extracted DNA		Qiagen DNeasy	139.9	fun	STD	3.5	2	2	3.45	2	2	3.39	2	2	4.66	2	2	0.375	0.01749			F		FAIL	FAIL	FAIL	PASS	PASS		1231-VO-MULTI-WONDJI-VMF00043
VBS17307	Charles Wondji	Malawi	Chikwawa	2014	-1	-16.0167	34.7893	2014-01-01	Indoor	Indoor resting catch	06:30 to 10:00	230	Extracted DNA	Female	-20 freezer	Wild caught adult	Qiagen DNeasy	Extracted DNA		Qiagen DNeasy	231.5	fun	STD	3.57	3	2	3.55	3	2	3.58	3	2	3.64	3	2	0.801	0.01771	5.891	2145.6	F		PASS	FAIL	FAIL	PASS	PASS		1231-VO-MULTI-WONDJI-VMF00043
VBS17308	Charles Wondji	Malawi	Chikwawa	2014	-1	-16.0167	34.7893	2014-01-01	Indoor	Indoor resting catch	06:30 to 10:00	82	Extracted DNA	Female	-20 freezer	Wild caught adult	Qiagen DNeasy	Extracted DNA		Qiagen DNeasy	248.3	fun	STD	5.84	2	2	5.84	2	2	5.7	2	2	6.36	2	2	0.242	0.01737	0.511	451.215	F		FAIL	FAIL	PASS	PASS	PASS		1231-VO-MULTI-WONDJI-VMF00043
VBS17309	Charles Wondji	Malawi	Chikwawa	2014	-1	-16.0167	34.7893	2014-01-01	Indoor	Indoor resting catch	06:30 to 10:00	3	Extracted DNA	Female	-20 freezer	Wild caught adult	Qiagen DNeasy	Extracted DNA		Qiagen DNeasy	216	fun	STD	4.71	2	2	4.77	2	2	4.6	2	2	4.82	2	2	0.427	0.01691	0.722	986.149	F		FAIL	FAIL	PASS	PASS	PASS		1231-VO-MULTI-WONDJI-VMF00043
VBS17310	Charles Wondji	Malawi	Chikwawa	2014	-1	-16.0167	34.7893	2014-01-01	Indoor	Indoor resting catch	06:30 to 10:00	149	Extracted DNA	Female	-20 freezer	Wild caught adult	Qiagen DNeasy	Extracted DNA		Qiagen DNeasy	292.9	fun	STD	3.37	2	2	3.36	2	2	3.33	2	2	3.59	2	2	0.465	0.01765	2.146	1846.45	F		FAIL	FAIL	PASS	PASS	PASS		1231-VO-MULTI-WONDJI-VMF00043
VBS17311	Charles Wondji	Malawi	Chikwawa	2014	-1	-16.0167	34.7893	2014-01-01	Indoor	Indoor resting catch	06:30 to 10:00	47	Extracted DNA	Female	-20 freezer	Wild caught adult	Qiagen DNeasy	Extracted DNA		Qiagen DNeasy	383.5	fun	STD	3.56	3	2	3.53	3	2	3.56	3	2	3.72	3	2	0.785	0.01779	4.638	3785.57	F		PASS	FAIL	FAIL	PASS	PASS		1231-VO-MULTI-WONDJI-VMF00043
VBS17312	Charles Wondji	Malawi	Chikwawa	2014	-1	-16.0167	34.7893	2014-01-01	Indoor	Indoor resting catch	06:30 to 10:00	200	Extracted DNA	Female	-20 freezer	Wild caught adult	Qiagen DNeasy	Extracted DNA		Qiagen DNeasy	358.9	fun	STD	3.69	2	2	3.69	2	2	3.65	2	2	3.88	2	2	0.331	0.01697			F		FAIL	FAIL	FAIL	PASS	PASS		1231-VO-MULTI-WONDJI-VMF00043
VBS17313	Charles Wondji	Malawi	Chikwawa	2014	-1	-16.0167	34.7893	2014-01-01	Indoor	Indoor resting catch	06:30 to 10:00	51	Extracted DNA	Female	-20 freezer	Wild caught adult	Qiagen DNeasy	Extracted DNA		Qiagen DNeasy	132.9	fun	STD	3.29	2	2	3.27	2	2	3.27	2	2	3.51	2	2	0.626	0.01772	1.852	2432.23	F		PASS	FAIL	PASS	PASS	PASS		1231-VO-MULTI-WONDJI-VMF00043
VBS17314	Charles Wondji	Malawi	Chikwawa	2014	-1	-16.0167	34.7893	2014-01-01	Indoor	Indoor resting catch	06:30 to 10:00	135	Extracted DNA	Female	-20 freezer	Wild caught adult	Qiagen DNeasy	Extracted DNA		Qiagen DNeasy	286	fun	STD	3.03	2	2	3.01	2	2	3.02	2	2	3.17	2	2	0.593	0.01723			F		PASS	FAIL	FAIL	PASS	PASS		1231-VO-MULTI-WONDJI-VMF00043
VBS17315	Charles Wondji	Malawi	Chikwawa	2014	-1	-16.0167	34.7893	2014-01-01	Indoor	Indoor resting catch	06:30 to 10:00	50	Extracted DNA	Female	-20 freezer	Wild caught adult	Qiagen DNeasy	Extracted DNA		Qiagen DNeasy	180.2	fun	STD	11.9	2	2	12.07	2	2	11.63	2	2	12.06	2	2	0.101	0.01739			F		FAIL	FAIL	FAIL	PASS	PASS		1231-VO-MULTI-WONDJI-VMF00043
VBS17321	Charles Wondji	Malawi	Chikwawa	2014	-1	-16.0167	34.7893	2014-01-01	Indoor	Indoor resting catch	06:30 to 10:00	114	Extracted DNA	Female	-20 freezer	Wild caught adult	Qiagen DNeasy	Extracted DNA		Qiagen DNeasy	130.3	fun/riv?/riv-like?	STD	3.42	2	2	3.37	2	2	3.38	2	2	4	2	2	0.54	0.01782	2.006	2000.78	F		PASS	FAIL	PASS	PASS	PASS		1231-VO-MULTI-WONDJI-VMF00043
VBS17322	Charles Wondji	Malawi	Chikwawa	2014	-1	-16.0167	34.7893	2014-01-01	Indoor	Indoor resting catch	06:30 to 10:00	118	Extracted DNA	Female	-20 freezer	Wild caught adult	Qiagen DNeasy	Extracted DNA		Qiagen DNeasy	285.3	fun	STD	4.79	2	2	4.77	2	2	4.72	2	2	5.18	2	2	0.214	0.01715			F		FAIL	FAIL	FAIL	PASS	PASS		1231-VO-MULTI-WONDJI-VMF00043
VBS17324	Charles Wondji	Malawi	Chikwawa	2014	-1	-16.0167	34.7893	2014-01-01	Indoor	Indoor resting catch	06:30 to 10:00	131	Extracted DNA	Female	-20 freezer	Wild caught adult	Qiagen DNeasy	Extracted DNA		Qiagen DNeasy	257.7	fun	STD	3.14	2	2	3.12	2	2	3.13	2	2	3.3	2	2	0.698	0.01805			F		PASS	FAIL	FAIL	PASS	PASS		1231-VO-MULTI-WONDJI-VMF00043
VBS17325	Charles Wondji	Malawi	Chikwawa	2014	-1	-16.0167	34.7893	2014-01-01	Indoor	Indoor resting catch	06:30 to 10:00	159	Extracted DNA	Female	-20 freezer	Wild caught adult	Qiagen DNeasy	Extracted DNA		Qiagen DNeasy	94.2	fun/riv?/riv-like?	STD	3.77	2	2	3.77	2	2	3.79	2	2	3.71	2	2	0.68	0.01743	3.438	3410.35	F		PASS	FAIL	PASS	PASS	PASS		1231-VO-MULTI-WONDJI-VMF00043
VBS17336	Charles Wondji	Malawi	Chikwawa	2014	-1	-16.0167	34.7893	2014-01-01	Indoor	Indoor resting catch	06:30 to 10:00	87	Extracted DNA	Female	-20 freezer	Wild caught adult	Qiagen DNeasy	Extracted DNA		Qiagen DNeasy	113.5	fun	STD	6.73	2	2	6.73	2	2	6.59	2	2	7.28	2	2	0.168	0.01737			F		FAIL	FAIL	FAIL	PASS	PASS		1231-VO-MULTI-WONDJI-VMF00043
VBS17337	Charles Wondji	Malawi	Chikwawa	2014	-1	-16.0167	34.7893	2014-01-01	Indoor	Indoor resting catch	06:30 to 10:00	137	Extracted DNA	Female	-20 freezer	Wild caught adult	Qiagen DNeasy	Extracted DNA		Qiagen DNeasy	68.5	fun	STD	4.54	2	2	4.51	2	2	4.48	2	2	4.93	2	2	0.222	0.0172			F		FAIL	FAIL	FAIL	PASS	PASS		1231-VO-MULTI-WONDJI-VMF00043
VBS17338	Charles Wondji	Malawi	Chikwawa	2014	-1	-16.0167	34.7893	2014-01-01	Indoor	Indoor resting catch	06:30 to 10:00	181	Extracted DNA	Female	-20 freezer	Wild caught adult	Qiagen DNeasy	Extracted DNA		Qiagen DNeasy	79.1	fun	STD	16.45	16	15	16.59	16	15	16.54	16	15	15.49	14	14	0.94	0.02008	23.654	19608.6	F		PASS	PASS	FAIL	PASS	PASS		1231-VO-MULTI-WONDJI-VMF00043
VBS17340	Charles Wondji	Mozambique	Palmeira	2016	4	-25.2553	32.8728	2016-04-01	Indoor	Indoor resting catch	06:30 to 10:00	1	Extracted DNA	Female	-20 freezer	Wild caught adult	Qiagen DNeasy	Extracted DNA		Qiagen DNeasy	127.9	fun	STD	3.55	2	2	3.56	2	2	3.48	2	2	3.77	2	2	0.358	0.01804			F		FAIL	FAIL	FAIL	PASS	PASS		1231-VO-MULTI-WONDJI-VMF00043
VBS17341	Charles Wondji	Mozambique	Palmeira	2016	4	-25.2553	32.8728	2016-04-01	Indoor	Indoor resting catch	06:30 to 10:00	2	Extracted DNA	Female	-20 freezer	Wild caught adult	Qiagen DNeasy	Extracted DNA		Qiagen DNeasy	148.3	fun	STD	3.71	3	2	3.69	3	2	3.7	3	2	3.86	3	2	0.835	0.01892			F		PASS	FAIL	FAIL	PASS	PASS		1231-VO-MULTI-WONDJI-VMF00043
VBS17343	Charles Wondji	Mozambique	Palmeira	2016	4	-25.2553	32.8728	2016-04-01	Indoor	Indoor resting catch	06:30 to 10:00	5	Extracted DNA	Female	-20 freezer	Wild caught adult	Qiagen DNeasy	Extracted DNA		Qiagen DNeasy	75.8	fun	STD	3.28	3	2	3.26	3	2	3.26	3	2	3.44	3	2	0.689	0.01794			F		PASS	FAIL	FAIL	PASS	PASS		1231-VO-MULTI-WONDJI-VMF00043
VBS17344	Charles Wondji	Mozambique	Palmeira	2016	4	-25.2553	32.8728	2016-04-01	Indoor	Indoor resting catch	06:30 to 10:00	6	Extracted DNA	Female	-20 freezer	Wild caught adult	Qiagen DNeasy	Extracted DNA		Qiagen DNeasy	115.2	fun	STD	3.22	2	2	3.2	2	2	3.2	2	2	3.4	2	2	0.644	0.01756			F		PASS	FAIL	FAIL	PASS	PASS		1231-VO-MULTI-WONDJI-VMF00043
VBS17350	Charles Wondji	Mozambique	Palmeira	2016	4	-25.2553	32.8728	2016-04-01	Indoor	Indoor resting catch	06:30 to 10:00	21	Extracted DNA	Female	-20 freezer	Wild caught adult	Qiagen DNeasy	Extracted DNA		Qiagen DNeasy	122.3	fun	STD	4.23	4	3	4.21	4	3	4.21	4	3	4.41	4	3	0.865	0.01887	4.641	1468.16	F		PASS	FAIL	FAIL	PASS	PASS		1231-VO-MULTI-WONDJI-VMF00043
VBS17352	Charles Wondji	Mozambique	Palmeira	2016	4	-25.2553	32.8728	2016-04-01	Indoor	Indoor resting catch	06:30 to 10:00	24	Extracted DNA	Female	-20 freezer	Wild caught adult	Qiagen DNeasy	Extracted DNA		Qiagen DNeasy	195.4	fun	STD	3.14	2	2	3.13	2	2	3.13	2	2	3.28	2	2	0.666	0.01768			F		PASS	FAIL	FAIL	PASS	PASS		1231-VO-MULTI-WONDJI-VMF00043
VBS17354	Charles Wondji	Mozambique	Palmeira	2016	4	-25.2553	32.8728	2016-04-01	Indoor	Indoor resting catch	06:30 to 10:00	26	Extracted DNA	Female	-20 freezer	Wild caught adult	Qiagen DNeasy	Extracted DNA		Qiagen DNeasy	130.2	fun	STD	4.32	2	2	4.35	2	2	4.23	2	2	4.52	2	2	0.287	0.01762			F		FAIL	FAIL	FAIL	PASS	PASS		1231-VO-MULTI-WONDJI-VMF00043
VBS17357	Charles Wondji	Mozambique	Palmeira	2016	4	-25.2553	32.8728	2016-04-01	Indoor	Indoor resting catch	06:30 to 10:00	29	Extracted DNA	Female	-20 freezer	Wild caught adult	Qiagen DNeasy	Extracted DNA		Qiagen DNeasy	169.7	fun	STD	4.48	2	2	4.51	2	2	4.39	2	2	4.71	2	2	0.245	0.01787			F		FAIL	FAIL	FAIL	PASS	PASS		1231-VO-MULTI-WONDJI-VMF00043
VBS17358	Charles Wondji	Mozambique	Palmeira	2016	4	-25.2553	32.8728	2016-04-01	Indoor	Indoor resting catch	06:30 to 10:00	30	Extracted DNA	Female	-20 freezer	Wild caught adult	Qiagen DNeasy	Extracted DNA		Qiagen DNeasy	158.9	fun/van	STD	5.59	2	2	5.65	2	2	5.42	2	2	5.98	2	2	0.193	0.01727			F		FAIL	FAIL	FAIL	PASS	PASS		1231-VO-MULTI-WONDJI-VMF00043
VBS17359	Charles Wondji	Mozambique	Palmeira	2016	4	-25.2553	32.8728	2016-04-01	Indoor	Indoor resting catch	06:30 to 10:00	31	Extracted DNA	Female	-20 freezer	Wild caught adult	Qiagen DNeasy	Extracted DNA		Qiagen DNeasy	240.8	fun/van	STD	5.42	2	2	5.49	2	2	5.24	2	2	5.79	2	2	0.241	0.01737	1.255	996.744	F		FAIL	FAIL	PASS	PASS	PASS		1231-VO-MULTI-WONDJI-VMF00043
VBS17360	Charles Wondji	Mozambique	Palmeira	2016	4	-25.2553	32.8728	2016-04-01	Indoor	Indoor resting catch	06:30 to 10:00	32	Extracted DNA	Female	-20 freezer	Wild caught adult	Qiagen DNeasy	Extracted DNA		Qiagen DNeasy	273.6	fun	STD	3.23	2	2	3.21	2	2	3.22	2	2	3.36	2	2	0.552	0.01741			F		PASS	FAIL	FAIL	PASS	PASS		1231-VO-MULTI-WONDJI-VMF00043
VBS17363	Charles Wondji	Mozambique	Palmeira	2016	4	-25.2553	32.8728	2016-04-01	Indoor	Indoor resting catch	06:30 to 10:00	36	Extracted DNA	Female	-20 freezer	Wild caught adult	Qiagen DNeasy	Extracted DNA		Qiagen DNeasy	125.5	fun	STD	3.17	2	2	3.16	2	2	3.15	2	2	3.34	2	2	0.55	0.01728			F		PASS	FAIL	FAIL	PASS	PASS		1231-VO-MULTI-WONDJI-VMF00043
VBS17365	Charles Wondji	Mozambique	Palmeira	2016	4	-25.2553	32.8728	2016-04-01	Indoor	Indoor resting catch	06:30 to 10:00	39	Extracted DNA	Female	-20 freezer	Wild caught adult	Qiagen DNeasy	Extracted DNA		Qiagen DNeasy	148.9	fun	STD	3.09	2	2	3.08	2	2	3.07	2	2	3.22	2	2	0.607	0.01768			F		PASS	FAIL	FAIL	PASS	PASS		1231-VO-MULTI-WONDJI-VMF00043
VBS17366	Charles Wondji	Mozambique	Palmeira	2016	4	-25.2553	32.8728	2016-04-01	Indoor	Indoor resting catch	06:30 to 10:00	40	Extracted DNA	Female	-20 freezer	Wild caught adult	Qiagen DNeasy	Extracted DNA		Qiagen DNeasy	120.2	fun	STD	3.1	2	2	3.09	2	2	3.08	2	2	3.27	2	2	0.623	0.01781			F		PASS	FAIL	FAIL	PASS	PASS		1231-VO-MULTI-WONDJI-VMF00043
VBS17367	Charles Wondji	Mozambique	Palmeira	2016	4	-25.2553	32.8728	2016-04-01	Indoor	Indoor resting catch	06:30 to 10:00	45	Extracted DNA	Female	-20 freezer	Wild caught adult	Qiagen DNeasy	Extracted DNA		Qiagen DNeasy	103.6	fun	STD	3.31	2	2	3.29	2	2	3.28	2	2	3.49	2	2	0.435	0.01712			F		FAIL	FAIL	FAIL	PASS	PASS		1231-VO-MULTI-WONDJI-VMF00043
VBS17368	Charles Wondji	Mozambique	Palmeira	2016	4	-25.2553	32.8728	2016-04-01	Indoor	Indoor resting catch	06:30 to 10:00	46	Extracted DNA	Female	-20 freezer	Wild caught adult	Qiagen DNeasy	Extracted DNA		Qiagen DNeasy	98.9	fun/van	STD	6.55	2	2	6.62	2	2	6.37	2	2	6.86	2	2	0.157	0.01735			F		FAIL	FAIL	FAIL	PASS	PASS		1231-VO-MULTI-WONDJI-VMF00043
VBS17369	Charles Wondji	Mozambique	Palmeira	2016	4	-25.2553	32.8728	2016-04-01	Indoor	Indoor resting catch	06:30 to 10:00	47	Extracted DNA	Female	-20 freezer	Wild caught adult	Qiagen DNeasy	Extracted DNA		Qiagen DNeasy	57.9	fun	LI	3.18	2	2	3.16	2	2	3.15	2	2	3.39	2	2	0.551	0.01775			F		PASS	FAIL	FAIL	PASS	PASS		1231-VO-MULTI-WONDJI-VMF00043
VBS17372	Charles Wondji	Mozambique	Palmeira	2016	4	-25.2553	32.8728	2016-04-01	Indoor	Indoor resting catch	06:30 to 10:00	54	Extracted DNA	Female	-20 freezer	Wild caught adult	Qiagen DNeasy	Extracted DNA		Qiagen DNeasy	45.8	fun	LI	3.23	2	2	3.21	2	2	3.21	2	2	3.38	2	2	0.609	0.01788			F		PASS	FAIL	FAIL	PASS	PASS		1231-VO-MULTI-WONDJI-VMF00043
VBS17376	Charles Wondji	Mozambique	Palmeira	2016	4	-25.2553	32.8728	2016-04-01	Indoor	Indoor resting catch	06:30 to 10:00	58	Extracted DNA	Female	-20 freezer	Wild caught adult	Qiagen DNeasy	Extracted DNA		Qiagen DNeasy	109.3	fun/van	STD	5.29	2	2	5.35	2	2	5.14	2	2	5.56	2	2	0.197	0.01741			F		FAIL	FAIL	FAIL	PASS	PASS		1231-VO-MULTI-WONDJI-VMF00043
VBS17379	Charles Wondji	Mozambique	Palmeira	2016	4	-25.2553	32.8728	2016-04-01	Indoor	Indoor resting catch	06:30 to 10:00	62	Extracted DNA	Female	-20 freezer	Wild caught adult	Qiagen DNeasy	Extracted DNA		Qiagen DNeasy	49.6	fun	LI	3.99	3	2	3.98	3	2	3.98	3	2	4.09	3	2	0.839	0.01886	9.554	2006.08	F		PASS	FAIL	FAIL	PASS	PASS		1231-VO-MULTI-WONDJI-VMF00043
VBS17381	Charles Wondji	Mozambique	Palmeira	2016	4	-25.2553	32.8728	2016-04-01	Indoor	Indoor resting catch	06:30 to 10:00	66	Extracted DNA	Female	-20 freezer	Wild caught adult	Qiagen DNeasy	Extracted DNA		Qiagen DNeasy	120.8	fun/van	STD	12.6	2	2	13.03	2	2	12.2	2	2	12.07	2	2	0.087	0.01735			F		FAIL	FAIL	FAIL	PASS	PASS		1231-VO-MULTI-WONDJI-VMF00043
VBS17382	Charles Wondji	Mozambique	Palmeira	2016	4	-25.2553	32.8728	2016-04-01	Indoor	Indoor resting catch	06:30 to 10:00	67	Extracted DNA	Female	-20 freezer	Wild caught adult	Qiagen DNeasy	Extracted DNA		Qiagen DNeasy	85.1	fun	STD	3.14	2	2	3.12	2	2	3.12	2	2	3.31	2	2	0.572	0.01741			F		PASS	FAIL	FAIL	PASS	PASS		1231-VO-MULTI-WONDJI-VMF00043
VBS17383	Charles Wondji	Mozambique	Palmeira	2016	4	-25.2553	32.8728	2016-04-01	Indoor	Indoor resting catch	06:30 to 10:00	68	Extracted DNA	Female	-20 freezer	Wild caught adult	Qiagen DNeasy	Extracted DNA		Qiagen DNeasy	78.8	fun	STD	3.62	3	2	3.61	3	2	3.62	3	2	3.71	3	2	0.809	0.0187	5.833	2585.74	F		PASS	FAIL	FAIL	PASS	PASS		1231-VO-MULTI-WONDJI-VMF00043
VBS17384	Charles Wondji	Mozambique	Palmeira	2016	4	-25.2553	32.8728	2016-04-01	Indoor	Indoor resting catch	06:30 to 10:00	69	Extracted DNA	Female	-20 freezer	Wild caught adult	Qiagen DNeasy	Extracted DNA		Qiagen DNeasy	96.5	fun/van	STD	11.97	2	2	12	2	2	11.8	2	2	12.49	2	2	0.106	0.01748			F		FAIL	FAIL	FAIL	PASS	PASS		1231-VO-MULTI-WONDJI-VMF00043
VBS17386	Charles Wondji	Mozambique	Palmeira	2016	4	-25.2553	32.8728	2016-04-01	Indoor	Indoor resting catch	06:30 to 10:00	71	Extracted DNA	Female	-20 freezer	Wild caught adult	Qiagen DNeasy	Extracted DNA		Qiagen DNeasy	87	fun	STD	9.84	9	9	9.84	9	9	9.83	9	9	9.86	9	8	0.926	0.01938	3.903	2333.64	F		PASS	FAIL	PASS	PASS	PASS		1231-VO-MULTI-WONDJI-VMF00043
VBS17389	Charles Wondji	Mozambique	Palmeira	2016	4	-25.2553	32.8728	2016-04-01	Indoor	Indoor resting catch	06:30 to 10:00	77	Extracted DNA	Female	-20 freezer	Wild caught adult	Qiagen DNeasy	Extracted DNA		Qiagen DNeasy	106.9	fun	STD	5.33	2	2	5.38	2	2	5.17	2	2	5.71	2	2	0.206	0.01727			F		FAIL	FAIL	FAIL	PASS	PASS		1231-VO-MULTI-WONDJI-VMF00043
VBS17392	Charles Wondji	Mozambique	Palmeira	2016	4	-25.2553	32.8728	2016-04-01	Indoor	Indoor resting catch	06:30 to 10:00	43	Extracted DNA	Female	-20 freezer	Wild caught adult	Qiagen DNeasy	Extracted DNA		Qiagen DNeasy	105.5	fun	STD	4.27	2	2	4.28	2	2	4.18	2	2	4.55	2	2	0.279	0.01753			F		FAIL	FAIL	FAIL	PASS	PASS		1231-VO-MULTI-WONDJI-VMF00043
VBS17393	Charles Wondji	Mozambique	Palmeira	2016	4	-25.2553	32.8728	2016-04-01	Indoor	Indoor resting catch	06:30 to 10:00	65	Extracted DNA	Female	-20 freezer	Wild caught adult	Qiagen DNeasy	Extracted DNA		Qiagen DNeasy	102.5	van	STD	19.04	2	2	19.64	2	2	18.3	2	2	19.03	2	2	0.063	0.01739			F		FAIL	FAIL	FAIL	PASS	PASS		1231-VO-MULTI-WONDJI-VMF00043
VBS17431	Charles Wondji	Uganda	Tororo	2014	4	0.75	34.0833	2014-04-01	Indoor	Indoor resting catch	06:30 to 10:00	157	Extracted DNA	Female	-20 freezer	Wild caught adult	Qiagen DNeasy	Extracted DNA		Qiagen DNeasy	197.6	fun	STD	37.08	37	37	37.26	37	37	37.31	37	37	35.32	35	36	0.944	0.01932	5.644	16722.9	F		PASS	PASS	FAIL	PASS	PASS		1231-VO-MULTI-WONDJI-VMF00043
VBS17444	Charles Wondji	Benin	Kpome	2014	4	6.38333	2.2	2014-04-01	Indoor	Indoor resting catch	06:30 to 10:00	2	Extracted DNA	Female	-20 freezer	Wild caught adult	Qiagen DNeasy	Extracted DNA		Qiagen DNeasy	24.8	fun	LI	7.71	7	6	7.72	7	6	7.72	7	6	7.65	7	6	0.912	0.02089	3.501	3502.24	F		PASS	FAIL	PASS	PASS	PASS		1231-VO-MULTI-WONDJI-VMF00043
VBS17445	Charles Wondji	Benin	Kpome	2014	4	6.38333	2.2	2014-04-01	Indoor	Indoor resting catch	06:30 to 10:00	3	Extracted DNA	Female	-20 freezer	Wild caught adult	Qiagen DNeasy	Extracted DNA		Qiagen DNeasy	20.9	fun	LI	38.02	38	38	38.37	38	38	37.92	37	38	36.8	36	37	0.938	0.02337	33.493	32444.2	F		PASS	PASS	FAIL	PASS	PASS		1231-VO-MULTI-WONDJI-VMF00043
VBS17446	Charles Wondji	Benin	Kpome	2014	4	6.38333	2.2	2014-04-01	Indoor	Indoor resting catch	06:30 to 10:00	4	Extracted DNA	Female	-20 freezer	Wild caught adult	Qiagen DNeasy	Extracted DNA		Qiagen DNeasy	26.4	fun	LI	46.91	47	47	47.42	47	47	46.82	46	47	44.82	45	46	0.941	0.02356	40.218	39975.4	F		PASS	PASS	FAIL	PASS	PASS		1231-VO-MULTI-WONDJI-VMF00043
VBS17447	Charles Wondji	Benin	Kpome	2014	4	6.38333	2.2	2014-04-01	Indoor	Indoor resting catch	06:30 to 10:00	5	Extracted DNA	Female	-20 freezer	Wild caught adult	Qiagen DNeasy	Extracted DNA		Qiagen DNeasy	30.8	fun	LI	42.45	42	42	42.86	42	42	42.43	42	42	40.57	40	41	0.939	0.02351	38.497	36377.7	F		PASS	PASS	FAIL	PASS	PASS		1231-VO-MULTI-WONDJI-VMF00043
VBS17448	Charles Wondji	Benin	Kpome	2014	4	6.38333	2.2	2014-04-01	Indoor	Indoor resting catch	06:30 to 10:00	6	Extracted DNA	Female	-20 freezer	Wild caught adult	Qiagen DNeasy	Extracted DNA		Qiagen DNeasy	26.4	fun	LI	26.54	25	25	26.65	26	25	26.55	25	25	25.98	25	25	0.935	0.02305	26.648	22606.4	F		PASS	PASS	FAIL	PASS	PASS		1231-VO-MULTI-WONDJI-VMF00043
VBS17449	Charles Wondji	Benin	Kpome	2014	4	6.38333	2.2	2014-04-01	Indoor	Indoor resting catch	06:30 to 10:00	7	Extracted DNA	Female	-20 freezer	Wild caught adult	Qiagen DNeasy	Extracted DNA		Qiagen DNeasy	19.7	fun	LI	36.46	36	36	36.62	36	36	36.38	36	35	36.02	35	35	0.939	0.02215	18.193	34587.3	F		PASS	PASS	FAIL	PASS	PASS		1231-VO-MULTI-WONDJI-VMF00043
VBS17450	Charles Wondji	Benin	Kpome	2014	4	6.38333	2.2	2014-04-01	Indoor	Indoor resting catch	06:30 to 10:00	8	Extracted DNA	Female	-20 freezer	Wild caught adult	Qiagen DNeasy	Extracted DNA		Qiagen DNeasy	22.8	fun	LI	35.24	34	34	35.45	35	35	35.19	34	34	34.42	34	34	0.939	0.02323	33.082	29094.9	F		PASS	PASS	FAIL	PASS	PASS		1231-VO-MULTI-WONDJI-VMF00043
VBS17464	Charles Wondji	Benin	Kpome	2014	4	6.38333	2.2	2014-04-01	Indoor	Indoor resting catch	06:30 to 10:00	27	Extracted DNA	Female	-20 freezer	Wild caught adult	Qiagen DNeasy	Extracted DNA		Qiagen DNeasy	0.8	fun	LI	9.31	8	7	9.19	8	7	9.15	8	7	10.49	9	7	0.925	0.02202	15.433	11799.3	F		PASS	FAIL	FAIL	PASS	PASS		1231-VO-MULTI-WONDJI-VMF00043
VBS17487	Charles Wondji	Benin	Kpome	2014	4	6.38333	2.2	2014-04-01	Indoor	Indoor resting catch	06:30 to 10:00	52	Extracted DNA	Female	-20 freezer	Wild caught adult	Qiagen DNeasy	Extracted DNA		Qiagen DNeasy	15.1	fun	LI	5.2	4	4	5.18	4	4	5.18	4	4	5.37	4	3	0.891	0.02055	4.965	8143.38	UKN		PASS	FAIL	FAIL	FAIL	PASS		1231-VO-MULTI-WONDJI-VMF00043
VBS17500	Charles Wondji	Democratic Republic of the Congo	Kinshasa	2015	5	-4.3275	15.3133	2015-05-01	Indoor	Indoor resting catch	06:30 to 10:00	17	Extracted DNA	Female	-20 freezer	Wild caught adult	Qiagen DNeasy	Extracted DNA		Qiagen DNeasy	137.6	unknown	LI	10.16	2	2	10.24	2	2	10.13	2	2	9.88	2	2	0.104	0.01802			F		FAIL	FAIL	FAIL	PASS	PASS		1231-VO-MULTI-WONDJI-VMF00043
VBS17501	Charles Wondji	Democratic Republic of the Congo	Kinshasa	2015	5	-4.3275	15.3133	2015-05-01	Indoor	Indoor resting catch	06:30 to 10:00	20	Extracted DNA	Female	-20 freezer	Wild caught adult	Qiagen DNeasy	Extracted DNA		Qiagen DNeasy	13.9	par/lee?	LI	29.73	31	2	30.32	32	2	29.24	30	2	28.11	26	2	0.452	0.06068	1.067	3812	F		FAIL	PASS	PASS	PASS	FAIL		1231-VO-MULTI-WONDJI-VMF00043
VBS17507	Charles Wondji	Democratic Republic of the Congo	Kinshasa	2015	5	-4.3275	15.3133	2015-05-01	Indoor	Indoor resting catch	06:30 to 10:00	27	Extracted DNA	Female	-20 freezer	Wild caught adult	Qiagen DNeasy	Extracted DNA		Qiagen DNeasy	15.2	unknown	LI	19.08	17	2	19.71	18	2	18.59	17	2	17.21	12	2	0.3	0.04241	1.671	4979.59	F		FAIL	PASS	PASS	PASS	FAIL		1231-VO-MULTI-WONDJI-VMF00043
VBS17510	Charles Wondji	Democratic Republic of the Congo	Kinshasa	2015	5	-4.3275	15.3133	2015-05-01	Indoor	Indoor resting catch	06:30 to 10:00	31	Extracted DNA	Female	-20 freezer	Wild caught adult	Qiagen DNeasy	Extracted DNA		Qiagen DNeasy	14.3	fun/par/lee?	LI	17.37	8	5	18.29	9	5	17.22	8	5	13.39	7	5	0.92	0.03156	13.49	43979.4	F		PASS	FAIL	FAIL	PASS	PASS		1231-VO-MULTI-WONDJI-VMF00043
VBS17519	Charles Wondji	Democratic Republic of the Congo	Kinshasa	2015	5	-4.3275	15.3133	2015-05-01	Indoor	Indoor resting catch	06:30 to 10:00	40	Extracted DNA	Female	-20 freezer	Wild caught adult	Qiagen DNeasy	Extracted DNA		Qiagen DNeasy	26.1	fun	LI	15.14	12	2	15.78	13	2	14.83	11	2	12.56	6	2	0.409	0.03514	2.571	8052.68	F		FAIL	PASS	PASS	PASS	PASS		1231-VO-MULTI-WONDJI-VMF00043
VBS17521	Charles Wondji	Democratic Republic of the Congo	Kinshasa	2015	5	-4.3275	15.3133	2015-05-01	Indoor	Indoor resting catch	06:30 to 10:00	43	Extracted DNA	Female	-20 freezer	Wild caught adult	Qiagen DNeasy	Extracted DNA		Qiagen DNeasy	2.4	fun	LI	10.52	10	9	10.51	10	9	10.48	10	9	10.68	10	9	0.938	0.01936	13.942	9543.79	F		PASS	PASS	FAIL	PASS	PASS		1231-VO-MULTI-WONDJI-VMF00043
VBS17525	Charles Wondji	Democratic Republic of the Congo	Kinshasa	2015	5	-4.3275	15.3133	2015-05-01	Indoor	Indoor resting catch	06:30 to 10:00	48	Extracted DNA	Female	-20 freezer	Wild caught adult	Qiagen DNeasy	Extracted DNA		Qiagen DNeasy	32.5	fun	LI	8.65	4	2	8.99	4	2	8.5	4	2	7.32	3	2	0.551	0.02796	4.875	10880.9	F		PASS	FAIL	FAIL	PASS	PASS		1231-VO-MULTI-WONDJI-VMF00043
VBS17530	Charles Wondji	Democratic Republic of the Congo	Kinshasa	2015	5	-4.3275	15.3133	2015-05-01	Indoor	Indoor resting catch	06:30 to 10:00	53	Extracted DNA	Female	-20 freezer	Wild caught adult	Qiagen DNeasy	Extracted DNA		Qiagen DNeasy	31.7	unknown	LI	12.88	11	2	13.09	11	2	12.66	11	2	12.53	9	2	0.218	0.04922	1.397	2376.74	F		FAIL	PASS	PASS	PASS	FAIL		1231-VO-MULTI-WONDJI-VMF00043
VBS17531	Charles Wondji	Democratic Republic of the Congo	Kinshasa	2015	5	-4.3275	15.3133	2015-05-01	Indoor	Indoor resting catch	06:30 to 10:00	54	Extracted DNA	Female	-20 freezer	Wild caught adult	Qiagen DNeasy	Extracted DNA		Qiagen DNeasy	9.1	fun	LI	3.93	2	2	3.96	2	2	3.9	2	2	3.94	2	2	0.507	0.01718	1.694	1514.87	F		PASS	FAIL	PASS	PASS	PASS		1231-VO-MULTI-WONDJI-VMF00043
VBS17533	Charles Wondji	Democratic Republic of the Congo	Kinshasa	2015	5	-4.3275	15.3133	2015-05-01	Indoor	Indoor resting catch	06:30 to 10:00	57	Extracted DNA	Female	-20 freezer	Wild caught adult	Qiagen DNeasy	Extracted DNA		Qiagen DNeasy	4.1	fun	LI	7.95	7	7	7.97	7	7	7.91	7	7	8.07	7	7	0.927	0.01879	6.074	3522.21	F		PASS	FAIL	FAIL	PASS	PASS		1231-VO-MULTI-WONDJI-VMF00043
VBS17535	Charles Wondji	Democratic Republic of the Congo	Kinshasa	2015	5	-4.3275	15.3133	2015-05-01	Indoor	Indoor resting catch	06:30 to 10:00	59	Extracted DNA	Female	-20 freezer	Wild caught adult	Qiagen DNeasy	Extracted DNA		Qiagen DNeasy	3.9	unknown	LI	18.43	17	2	18.9	18	2	18.08	17	2	16.82	13	2	0.244	0.04832	1.235	3100.38	F		FAIL	PASS	PASS	PASS	FAIL		1231-VO-MULTI-WONDJI-VMF00043
VBS17536	Charles Wondji	Democratic Republic of the Congo	Kinshasa	2015	5	-4.3275	15.3133	2015-05-01	Indoor	Indoor resting catch	06:30 to 10:00	60	Extracted DNA	Female	-20 freezer	Wild caught adult	Qiagen DNeasy	Extracted DNA		Qiagen DNeasy	15.2	unknown	LI	20.81	20	2	21.31	21	2	20.49	19	2	18.85	15	2	0.247	0.04841	1.141	3136.3	F		FAIL	PASS	PASS	PASS	FAIL		1231-VO-MULTI-WONDJI-VMF00043
VBS17537	Charles Wondji	Democratic Republic of the Congo	Kinshasa	2015	5	-4.3275	15.3133	2015-05-01	Indoor	Indoor resting catch	06:30 to 10:00	67	Extracted DNA	Female	-20 freezer	Wild caught adult	Qiagen DNeasy	Extracted DNA		Qiagen DNeasy	7.7	unknown	LI	20.87	20	2	21.41	21	2	20.47	19	2	19.13	15	2	0.244	0.05011	1.106	2971.2	F		FAIL	PASS	PASS	PASS	FAIL		1231-VO-MULTI-WONDJI-VMF00043
VBS17538	Charles Wondji	Democratic Republic of the Congo	Kinshasa	2015	5	-4.3275	15.3133	2015-05-01	Indoor	Indoor resting catch	06:30 to 10:00	68	Extracted DNA	Female	-20 freezer	Wild caught adult	Qiagen DNeasy	Extracted DNA		Qiagen DNeasy	4.9	unknown	LI	20.34	19	2	20.84	20	2	19.98	19	2	18.58	15	2	0.223	0.05284	0.929	2366.6	F		FAIL	PASS	PASS	PASS	FAIL		1231-VO-MULTI-WONDJI-VMF00043
VBS17542	Charles Wondji	Nigeria	Akaka Remo	2015	-1	6.95	3.71667	2015-01-01	Indoor	Indoor resting catch	06:30 to 10:00	7	Extracted DNA	Female	-20 freezer	Wild caught adult	Qiagen DNeasy	Extracted DNA		Qiagen DNeasy	7.9	fun	LI	6.12	5	5	6.09	5	5	6.12	5	5	6.23	5	4	0.906	0.01958	3.632	4764.45	F		PASS	FAIL	PASS	PASS	PASS		1231-VO-MULTI-WONDJI-VMF00043
VBS17569	Charles Wondji	Nigeria	Akaka Remo	2015	-1	6.95	3.71667	2015-01-01	Indoor	Indoor resting catch	06:30 to 10:00	38	Extracted DNA	Female	-20 freezer	Wild caught adult	Qiagen DNeasy	Extracted DNA		Qiagen DNeasy	27.8	fun	LI	5.48	5	4	5.45	5	4	5.45	5	4	5.77	5	4	0.901	0.01935	6.388	8060.17	F		PASS	FAIL	FAIL	PASS	PASS		1231-VO-MULTI-WONDJI-VMF00043
VBS17584	Charles Wondji	Zambia	Katete	2016	8	-14.1833	31.8667	2016-08-01	Indoor	Indoor resting catch	06:30 to 10:00	2	Extracted DNA	Female	-20 freezer	Wild caught adult	Qiagen DNeasy	Extracted DNA		Qiagen DNeasy	13.9	fun	LI	15.22	14	13	14.99	14	13	15.2	13	13	16.39	14	13	0.938	0.01919	7.955	6884.02	F		PASS	PASS	FAIL	PASS	PASS		1231-VO-MULTI-WONDJI-VMF00043
VBS17590	Charles Wondji	Zambia	Katete	2016	8	-14.1833	31.8667	2016-08-01	Indoor	Indoor resting catch	06:30 to 10:00	8	Extracted DNA	Female	-20 freezer	Wild caught adult	Qiagen DNeasy	Extracted DNA		Qiagen DNeasy	13.3	fun	LI	19.71	18	18	19.68	19	18	19.59	18	18	20.34	18	17	0.941	0.01781	5.625	7187.67	F		PASS	PASS	FAIL	PASS	PASS		1231-VO-MULTI-WONDJI-VMF00043
VBS17611	Charles Wondji	Zambia	Katete	2016	8	-14.1833	31.8667	2016-08-01	Indoor	Indoor resting catch	06:30 to 10:00	29	Extracted DNA	Female	-20 freezer	Wild caught adult	Qiagen DNeasy	Extracted DNA		Qiagen DNeasy	22.2	fun	LI	35.66	35	34	35.7	35	35	35.66	35	34	35.48	34	34	0.947	0.01773	5.51	16014.1	F		PASS	PASS	FAIL	PASS	PASS		1231-VO-MULTI-WONDJI-VMF00043
VBS17621	Charles Wondji	Zambia	Katete	2016	8	-14.1833	31.8667	2016-08-01	Indoor	Indoor resting catch	06:30 to 10:00	39	Extracted DNA	Female	-20 freezer	Wild caught adult	Qiagen DNeasy	Extracted DNA		Qiagen DNeasy	30	fun	LI	36.51	35	35	36.61	35	35	36.46	35	34	36.25	34	34	0.949	0.0174	5.278	15149.5	F		PASS	PASS	FAIL	PASS	PASS		1231-VO-MULTI-WONDJI-VMF00043
VBS17622	Charles Wondji	Zambia	Katete	2016	8	-14.1833	31.8667	2016-08-01	Indoor	Indoor resting catch	06:30 to 10:00	40	Extracted DNA	Female	-20 freezer	Wild caught adult	Qiagen DNeasy	Extracted DNA		Qiagen DNeasy	11.6	fun	LI	23.62	22	22	24.43	23	23	24.32	23	22	16.92	13	12	0.943	0.0184	7.47	12443.8	M		PASS	PASS	FAIL	PASS	PASS		1231-VO-MULTI-WONDJI-VMF00043
VBS17639	Eric Ochomo	Kenya	Ahero	2014	6	-0.174439	34.9203	2014-06-05	Indoor	Pyrethroid spray catch		64	Extracted DNA	Female	Silica gel	Wild caught adult	Collins et al 1987	Extracted DNA		Collins et al 1987	2.3	fun	LI	11.21	10	10	11.16	10	10	11.25	10	10	11.28	10	9	0.923	0.02145	7.386	5137.2	F		PASS	PASS	FAIL	PASS	PASS		1232-VO-KE-OCHOMO-VMF00044
VBS17640	Eric Ochomo	Kenya	Ahero	2014	6	-0.174439	34.9203	2014-06-06	Indoor	Pyrethroid spray catch		68	Extracted DNA	Female	Silica gel	Wild caught adult	Collins et al 1987	Extracted DNA		Collins et al 1987	1.9	fun	LI	14.97	14	13	14.98	14	13	14.99	14	13	14.87	13	13	0.927	0.02158	8.885	7950.14	F		PASS	PASS	FAIL	PASS	PASS		1232-VO-KE-OCHOMO-VMF00044
VBS17644	Eric Ochomo	Kenya	Ahero	2014	6	-0.174439	34.9203	2014-06-06	Indoor	Pyrethroid spray catch		85	Extracted DNA	Female	Silica gel	Wild caught adult	Collins et al 1987	Extracted DNA		Collins et al 1987	1.8	fun	LI	11.52	10	10	11.45	10	10	11.55	11	10	11.79	10	9	0.925	0.02256	14.06	8995.27	F		PASS	PASS	FAIL	PASS	PASS		1232-VO-KE-OCHOMO-VMF00044
VBS17655	Eric Ochomo	Kenya	Ahero	2014	6	-0.174439	34.9203	2014-06-09	Indoor	Pyrethroid spray catch		161	Extracted DNA	Female	Silica gel	Wild caught adult	Collins et al 1987	Extracted DNA		Collins et al 1987	4.1	fun	LI	16.2	15	14	16.13	15	14	16.35	15	15	15.97	14	14	0.928	0.02092	8.538	7432.8	F		PASS	PASS	FAIL	PASS	PASS		1232-VO-KE-OCHOMO-VMF00044
VBS17656	Eric Ochomo	Kenya	Ahero	2014	6	-0.174439	34.9203	2014-06-09	Indoor	Pyrethroid spray catch		164	Extracted DNA	Female	Silica gel	Wild caught adult	Collins et al 1987	Extracted DNA		Collins et al 1987	5.2	fun	LI	28.25	27	27	28.18	27	27	28.26	27	27	28.55	27	26	0.938	0.02345	37.782	28218	F		PASS	PASS	FAIL	PASS	PASS		1232-VO-KE-OCHOMO-VMF00044
VBS17662	Eric Ochomo	Kenya	Ahero	2014	6	-0.174439	34.9203	2014-06-10	Indoor	Pyrethroid spray catch		210	Extracted DNA	Female	Silica gel	Wild caught adult	Collins et al 1987	Extracted DNA		Collins et al 1987	14.5	fun	LI	9.96	9	8	9.89	9	8	9.99	9	8	10.17	8	7	0.921	0.02121	4.393	2554.34	F		PASS	FAIL	PASS	PASS	PASS		1232-VO-KE-OCHOMO-VMF00044
VBS17667	Eric Ochomo	Kenya	Ahero	2014	6	-0.174439	34.9203	2014-06-11	Indoor	Pyrethroid spray catch		261	Extracted DNA	Female	Silica gel	Wild caught adult	Collins et al 1987	Extracted DNA		Collins et al 1987	13.6	fun	LI	7.82	4	2	8.09	4	2	7.7	4	2	6.8	4	2	0.794	0.02579	9.018	18609.7	F		PASS	FAIL	FAIL	PASS	PASS		1232-VO-KE-OCHOMO-VMF00044
VBS17670	Eric Ochomo	Kenya	Ahero	2014	6	-0.174439	34.9203	2014-06-11	Indoor	Pyrethroid spray catch		274	Extracted DNA	Female	Silica gel	Wild caught adult	Collins et al 1987	Extracted DNA		Collins et al 1987	3.1	fun	LI	21.47	20	20	21.53	21	20	21.5	20	20	21.12	20	19	0.933	0.02167	14.617	15709.9	F		PASS	PASS	FAIL	PASS	PASS		1232-VO-KE-OCHOMO-VMF00044
VBS17671	Eric Ochomo	Kenya	Ahero	2014	6	-0.174439	34.9203	2014-06-11	Indoor	Pyrethroid spray catch		276	Extracted DNA	Female	Silica gel	Wild caught adult	Collins et al 1987	Extracted DNA		Collins et al 1987	3.9	fun	LI	11.23	10	9	11.16	10	9	11.27	10	9	11.41	10	9	0.926	0.02406	27.012	13512.1	F		PASS	PASS	FAIL	PASS	PASS		1232-VO-KE-OCHOMO-VMF00044
VBS17675	Eric Ochomo	Kenya	Ahero	2014	6	-0.174439	34.9203	2014-06-11	Indoor	Pyrethroid spray catch		298	Extracted DNA	Female	Silica gel	Wild caught adult	Collins et al 1987	Extracted DNA		Collins et al 1987	12.2	fun	LI	35.49	34	34	36.24	35	35	36.32	35	35	28.61	26	25	0.939	0.02351	38.031	35756.5	UKN		PASS	PASS	FAIL	FAIL	PASS		1232-VO-KE-OCHOMO-VMF00044
VBS17682	Eric Ochomo	Kenya	Uradi	2016	10	0.979898	34.5428	2016-10-01	Outdoor	Larval dipper		KFBTTG	Extracted DNA	Female	Frozen	Wild caught larvae	Collins et al 1987	Extracted DNA		Collins et al 1987	0.3	unknown	LI	4.21	3	2	4.2	3	2	4.2	3	2	4.35	3	2	0.71	0.02035	6.833	14635.3	F		PASS	FAIL	FAIL	PASS	PASS		1232-VO-KE-OCHOMO-VMF00044
VBS17688	Eric Ochomo	Kenya	Uradi	2016	10	0.979898	34.5428	2016-10-01	Outdoor	Larval dipper		KFBULH	Extracted DNA	Female	Frozen	Wild caught larvae	Collins et al 1987	Extracted DNA		Collins et al 1987	16.8	fun	LI	4.21	3	2	4.17	3	2	4.24	3	2	4.25	3	2	0.827	0.02012	14.431	2666.56	F		PASS	FAIL	FAIL	PASS	PASS		1232-VO-KE-OCHOMO-VMF00044
VBS17708	Eric Ochomo	Kenya	Uradi	2016	10	0.979898	34.5428	2016-10-01	Outdoor	Larval dipper		KFBW5Q	Extracted DNA	Female	Frozen	Wild caught larvae	Collins et al 1987	Extracted DNA		Collins et al 1987	14.3	fun	LI	12.01	11	10	11.98	11	10	12	11	10	12.21	11	10	0.925	0.02102	7.862	4990.65	F		PASS	PASS	FAIL	PASS	PASS		1232-VO-KE-OCHOMO-VMF00044
VBS17712	Eric Ochomo	Kenya	Uradi	2016	10	0.979898	34.5428	2016-10-01	Outdoor	Larval dipper		KFBWS9	Extracted DNA	Female	Frozen	Wild caught larvae	Collins et al 1987	Extracted DNA		Collins et al 1987	37.8	fun	LI	3.42	2	2	3.42	2	2	3.38	2	2	3.59	2	2	0.407	0.01889			F		FAIL	FAIL	FAIL	PASS	PASS		1232-VO-KE-OCHOMO-VMF00044
VBS17713	Eric Ochomo	Kenya	Uradi	2016	10	0.979898	34.5428	2016-10-01	Outdoor	Larval dipper		KFBWSP	Extracted DNA	Female	Frozen	Wild caught larvae	Collins et al 1987	Extracted DNA		Collins et al 1987	10.1	unknown	LI	5.46	2	2	5.44	2	2	5.37	2	2	6.05	2	2	0.27	0.01798	0.781	505.787	F		FAIL	FAIL	PASS	PASS	PASS		1232-VO-KE-OCHOMO-VMF00044
VBS17727	Eric Ochomo	Kenya	Uradi	2016	10	0.979898	34.5428	2016-10-01	Outdoor	Larval dipper		KFC2TQ	Extracted DNA	Female	Frozen	Wild caught larvae	Collins et al 1987	Extracted DNA		Collins et al 1987	2.1	unknown	LI	3.29	3	2	3.29	3	2	3.26	2	2	3.45	3	2	0.569	0.01931	5.607	2908.05	F		PASS	FAIL	FAIL	PASS	PASS		1232-VO-KE-OCHOMO-VMF00044
VBS17728	Eric Ochomo	Kenya	Uriri	2016	10	-0.952094	34.5128	2016-10-01	Outdoor	Larval dipper		KFC3L7	Extracted DNA	Female	Frozen	Wild caught larvae	Collins et al 1987	Extracted DNA		Collins et al 1987	17.2	fun	LI	14.92	14	13	14.94	14	13	14.88	14	13	14.96	13	13	0.929	0.02031	4.357	2981.16	F	2nd run PC6&PC10	PASS	PASS	PASS	PASS	PASS	FAIL	1232-VO-KE-OCHOMO-VMF00044
VBS17783	Diego Ayala	Central African Republic	Bangui	2016	9	4.37667	18.6083	2016-09-01	Outdoor	Human landing catch	01:00 to 02:00	bgui_1968	Extracted DNA	Female	Silica gel	Wild caught adult	CTAB	Extracted DNA		CTAB	80.5	fun	STD	8.84	8	7	8.83	8	8	8.83	8	7	8.95	8	7	0.922	0.02042	4.441	2604.89	F		PASS	FAIL	PASS	PASS	PASS		1230-VO-GA-CF-AYALA-VMF00045
VBS22270	David Tchouassi	Kenya	Jaribuni	2017	6	-3.61298	39.7535	2017-06-08	Unknown	CDC-light trap		J1	Whole specimen	Unknown	95% ethanol at -80c	Wild caught adult		Ethanol	Whole Organism	Buffer C + MinElute UF	96	fun	STD	31.87	33	36	32.32	33	36	31.61	32	35	29.84	28	30	0.385	0.07053	0.446	978.204	F		FAIL	PASS	PASS	PASS	FAIL		1242-VO-KE-TCHOUASSI-VMF00082
VBS22271	David Tchouassi	Kenya	Jaribuni	2017	6	-3.61298	39.7535	2017-06-08	Unknown	CDC-light trap		J2	Whole specimen	Unknown	95% ethanol at -80c	Wild caught adult		Ethanol	Whole Organism	Buffer C + MinElute UF	289	fun	STD	29.2	30	33	29.57	31	33	29.04	30	32	27.15	26	26	0.385	0.06992	0.463	918.568	F		FAIL	PASS	PASS	PASS	FAIL		1242-VO-KE-TCHOUASSI-VMF00082
VBS22272	David Tchouassi	Kenya	Jaribuni	2017	6	-3.61298	39.7535	2017-06-08	Unknown	CDC-light trap		J3	Whole specimen	Unknown	95% ethanol at -80c	Wild caught adult		Ethanol	Whole Organism	Buffer C + MinElute UF	108	fun	STD	29.49	30	33	29.88	31	33	29.31	30	33	27.49	26	28	0.383	0.0705	0.406	789.824	F		FAIL	PASS	PASS	PASS	FAIL		1242-VO-KE-TCHOUASSI-VMF00082
VBS22273	David Tchouassi	Kenya	Jaribuni	2017	6	-3.61298	39.7535	2017-06-08	Unknown	CDC-light trap		J4	Whole specimen	Unknown	95% ethanol at -80c	Wild caught adult		Ethanol	Whole Organism	Buffer C + MinElute UF	41	fun	STD	28.39	28	29	28.76	29	31	28.02	28	28	27.64	25	26	0.381	0.07024	0.357	628.221	F		FAIL	PASS	PASS	PASS	FAIL		1242-VO-KE-TCHOUASSI-VMF00082
VBS22274	David Tchouassi	Kenya	Jaribuni	2017	6	-3.61298	39.7535	2017-06-08	Unknown	CDC-light trap		J5	Whole specimen	Unknown	95% ethanol at -80c	Wild caught adult		Ethanol	Whole Organism	Buffer C + MinElute UF	50	fun	STD	36.91	38	42	37.41	39	42	36.57	37	40	34.89	33	36	0.387	0.07114	0.409	957.506	F		FAIL	PASS	PASS	PASS	FAIL		1242-VO-KE-TCHOUASSI-VMF00082
VBS22275	David Tchouassi	Kenya	Jaribuni	2017	6	-3.61298	39.7535	2017-06-08	Unknown	CDC-light trap		J6	Whole specimen	Unknown	95% ethanol at -80c	Wild caught adult		Ethanol	Whole Organism	Buffer C + MinElute UF	87	fun	STD	33.4	33	35	33.93	34	36	32.83	33	35	32.53	30	2	0.383	0.07071	0.391	822.262	UKN		FAIL	PASS	PASS	FAIL	FAIL		1242-VO-KE-TCHOUASSI-VMF00082
VBS22276	David Tchouassi	Kenya	Jaribuni	2017	6	-3.61298	39.7535	2017-06-08	Unknown	CDC-light trap		J7	Whole specimen	Unknown	95% ethanol at -80c	Wild caught adult		Ethanol	Whole Organism	Buffer C + MinElute UF	199	fun	STD	30.14	31	34	30.58	31	34	29.78	30	33	28.8	27	27	0.383	0.0703	0.476	1082.69	F		FAIL	PASS	PASS	PASS	FAIL		1242-VO-KE-TCHOUASSI-VMF00082
VBS22277	David Tchouassi	Kenya	Jaribuni	2017	6	-3.61298	39.7535	2017-06-08	Unknown	CDC-light trap		J8	Whole specimen	Unknown	95% ethanol at -80c	Wild caught adult		Ethanol	Whole Organism	Buffer C + MinElute UF	349	PCR failure	STD	30.8	32	35	31.21	32	35	30.66	31	35	28.37	27	30	0.386	0.07019	0.424	835.031	F		FAIL	PASS	PASS	PASS	FAIL		1242-VO-KE-TCHOUASSI-VMF00082
VBS22278	David Tchouassi	Kenya	Jaribuni	2017	6	-3.61298	39.7535	2017-06-08	Unknown	CDC-light trap		J9	Whole specimen	Unknown	95% ethanol at -80c	Wild caught adult		Ethanol	Whole Organism	Buffer C + MinElute UF	241	fun	STD	31.04	32	35	31.46	33	36	30.82	31	35	29.08	28	29	0.384	0.0704	0.486	1075	F		FAIL	PASS	PASS	PASS	FAIL		1242-VO-KE-TCHOUASSI-VMF00082
VBS22279	David Tchouassi	Kenya	Jaribuni	2017	6	-3.61298	39.7535	2017-06-08	Unknown	CDC-light trap		J10	Whole specimen	Unknown	95% ethanol at -80c	Wild caught adult		Ethanol	Whole Organism	Buffer C + MinElute UF	118	fun	STD	31.28	32	34	31.68	33	35	30.99	31	34	29.8	28	28	0.383	0.07064	0.401	833.34	F		FAIL	PASS	PASS	PASS	FAIL		1242-VO-KE-TCHOUASSI-VMF00082
VBS22281	David Tchouassi	Kenya	Jaribuni	2017	6	-3.61298	39.7535	2017-06-08	Unknown	CDC-light trap		J12	Whole specimen	Unknown	95% ethanol at -80c	Wild caught adult		Ethanol	Whole Organism	Buffer C + MinElute UF	357	fun	STD	28.37	29	32	28.73	30	32	28.22	29	31	26.45	25	27	0.384	0.06985	0.541	1103.77	F		FAIL	PASS	PASS	PASS	FAIL		1242-VO-KE-TCHOUASSI-VMF00082
VBS22282	David Tchouassi	Kenya	Jaribuni	2017	6	-3.61298	39.7535	2017-06-08	Unknown	CDC-light trap		J13	Whole specimen	Unknown	95% ethanol at -80c	Wild caught adult		Ethanol	Whole Organism	Buffer C + MinElute UF	43	fun	STD	33.06	34	36	33.52	34	37	32.75	33	36	31.2	29	30	0.385	0.07061	0.448	1026.06	F		FAIL	PASS	PASS	PASS	FAIL		1242-VO-KE-TCHOUASSI-VMF00082
VBS22283	David Tchouassi	Kenya	Jaribuni	2017	6	-3.61298	39.7535	2017-06-08	Unknown	CDC-light trap		J14	Whole specimen	Unknown	95% ethanol at -80c	Wild caught adult		Ethanol	Whole Organism	Buffer C + MinElute UF	405	fun	STD	36.23	38	42	36.74	38	42	36.09	37	41	32.94	32	34	0.387	0.07095	0.382	885.419	F		FAIL	PASS	PASS	PASS	FAIL		1242-VO-KE-TCHOUASSI-VMF00082
VBS22284	David Tchouassi	Kenya	Jaribuni	2017	6	-3.61298	39.7535	2017-06-08	Unknown	CDC-light trap		J15	Whole specimen	Unknown	95% ethanol at -80c	Wild caught adult		Ethanol	Whole Organism	Buffer C + MinElute UF	402	fun	STD	33.47	35	38	33.92	35	38	33.31	34	38	30.81	29	32	0.387	0.07054	0.459	1011.51	F		FAIL	PASS	PASS	PASS	FAIL		1242-VO-KE-TCHOUASSI-VMF00082
VBS23996	Fredros Okumu	United Republic of Tanzania	Minepa Village	2017	8	-8.27321	36.6808	2017-08-01	Indoor	CDC-light trap	19:00 to 07:00	TZF04	Whole specimen	Female	Silica gel	Wild caught adult		Dried		Nexttec, PicoPure	55.8		STD	7.61	2	2	8.61	2	2	6.43	2	2	7.36	2	2	0.376	0.01975	1.123	921.947	F		FAIL	FAIL	PASS	PASS	PASS		1236-VO-TZ-OKUMU-VMF00090
VBS24002	Fredros Okumu	United Republic of Tanzania	Minepa Village	2017	8	-8.27321	36.6808	2017-08-01	Indoor	CDC-light trap	19:00 to 07:00	TZF10	Whole specimen	Female	Silica gel	Wild caught adult		Dried		Nexttec, PicoPure	61		STD	10.85	2	2	10.48	2	2	10.79	2	2	13.3	2	2	0.133	0.03141	0.148	90.048	F		FAIL	FAIL	PASS	PASS	PASS		1236-VO-TZ-OKUMU-VMF00090
VBS24009	Fredros Okumu	United Republic of Tanzania	Minepa Village	2017	8	-8.27321	36.6808	2017-08-01	Indoor	CDC-light trap	19:00 to 07:00	TZF17	Whole specimen	Female	Silica gel	Wild caught adult		Dried		Nexttec, PicoPure	81.2		STD	10.36	2	2	10.2	2	2	10.44	2	2	10.79	2	2	0.095	0.02117			F		FAIL	FAIL	FAIL	PASS	PASS		1236-VO-TZ-OKUMU-VMF00090
VBS24013	Fredros Okumu	United Republic of Tanzania	Minepa Village	2017	8	-8.27321	36.6808	2017-08-01	Indoor	CDC-light trap	19:00 to 07:00	TZF21	Whole specimen	Female	Silica gel	Wild caught adult		Dried		Santos et al. 2018, MinElute PCR Purification Kit (catalog number 28004)	507		STD	4.1	4	3	4.08	4	3	4.11	4	3	4.18	4	3	0.87	0.01834	2.327	1463.41	F		PASS	FAIL	PASS	PASS	PASS		1236-VO-TZ-OKUMU-VMF00090
VBS24014	Fredros Okumu	United Republic of Tanzania	Minepa Village	2017	8	-8.27321	36.6808	2017-08-01	Indoor	CDC-light trap	19:00 to 07:00	TZF22	Whole specimen	Female	Silica gel	Wild caught adult		Dried		Santos et al. 2018, MinElute PCR Purification Kit (catalog number 28004)	486		STD	38.35	11	2	39.57	12	2	37.62	11	2	35.3	11	2	0.011	0.0153			F		FAIL	PASS	FAIL	PASS	PASS		1236-VO-TZ-OKUMU-VMF00090
VBS24021	Fredros Okumu	United Republic of Tanzania	Minepa Village	2017	8	-8.27321	36.6808	2017-08-01	Indoor	CDC-light trap	19:00 to 07:00	TZF29	Whole specimen	Female	Silica gel	Wild caught adult		Dried		Santos et al. 2018, MinElute PCR Purification Kit (catalog number 28004), Santos et al. 2018, MinElute 96 UF PCR purification	85		STD	17.46	16	17	17.61	17	17	17.28	16	16	17.37	13	11	0.155	0.06638	0.591	854.635	UKN		FAIL	PASS	PASS	FAIL	FAIL		1236-VO-TZ-OKUMU-VMF00090
VBS24022	Fredros Okumu	United Republic of Tanzania	Minepa Village	2017	8	-8.27321	36.6808	2017-08-01	Indoor	CDC-light trap	19:00 to 07:00	TZF30	Whole specimen	Female	Silica gel	Wild caught adult		Dried		Santos et al. 2018, G-Biosciences silica magnetic beads (786-915), Santos et al. 2018, MinElute 96 UF PCR purification	220		STD	4.8	4	3	4.79	4	3	4.81	4	3	4.78	4	3	0.862	0.018	12.819	9291.17	F		PASS	FAIL	FAIL	PASS	PASS		1236-VO-TZ-OKUMU-VMF00090
VBS24042	Fredros Okumu	United Republic of Tanzania	Minepa Village	2017	8	-8.27321	36.6808	2017-08-01	Indoor	CDC-light trap	19:00 to 07:00	TZF50	Whole specimen	Female	Silica gel	Wild caught adult		Dried	Whole Organism	buffer G (modified Gutaker et al. 2017) 37C, MinElute 96 UF PCR purification	216	none	STD	105.91	9	250	106.61	9	250	107.25	10	250	97.33	10	2	0.006	0.01382			UKN		FAIL	FAIL	FAIL	FAIL	PASS		1236-VO-TZ-OKUMU-VMF00090
VBS24050	Fredros Okumu	United Republic of Tanzania	Minepa Village	2017	8	-8.27321	36.6808	2017-08-01	Indoor	CDC-light trap	19:00 to 07:00	TZF58	Whole specimen	Female	Silica gel	Wild caught adult		Dried	Whole Organism	buffer G (modified Gutaker et al. 2017) 37C, MinElute 96 UF PCR purification	35	fun	STD	88.87	5	2	94.63	6	2	88.09	5	2	66.09	5	2	0.004	0.01306			F		FAIL	FAIL	FAIL	PASS	PASS		1236-VO-TZ-OKUMU-VMF00090
VBS24056	Fredros Okumu	United Republic of Tanzania	Minepa Village	2017	8	-8.27321	36.6808	2017-08-01	Indoor	CDC-light trap	19:00 to 07:00	TZF64	Whole specimen	Female	Silica gel	Wild caught adult		Dried	Whole Organism	buffer G (modified Gutaker et al. 2017) 37C, MinElute 96 UF PCR purification	44	none	STD	65.59	4	2	68.51	4	2	66.01	4	2	51.4	5	2	0.004	0.01343			F		FAIL	FAIL	FAIL	PASS	PASS		1236-VO-TZ-OKUMU-VMF00090
VBS24058	Fredros Okumu	United Republic of Tanzania	Minepa Village	2017	8	-8.27321	36.6808	2017-08-01	Indoor	CDC-light trap	19:00 to 07:00	TZF66	Whole specimen	Female	Silica gel	Wild caught adult		Dried	Whole Organism	buffer G (modified Gutaker et al. 2017) 37C, MinElute 96 UF PCR purification	56	fun	STD	5.06	2	2	5.17	2	2	4.95	2	2	4.97	2	2	0.158	0.01838			F		FAIL	FAIL	FAIL	PASS	PASS		1236-VO-TZ-OKUMU-VMF00090
VBS24060	Fredros Okumu	United Republic of Tanzania	Minepa Village	2017	8	-8.27321	36.6808	2017-08-01	Indoor	CDC-light trap	19:00 to 07:00	TZF68	Whole specimen	Female	Silica gel	Wild caught adult		Dried	Whole Organism	buffer G (modified Gutaker et al. 2017) 37C, MinElute 96 UF PCR purification	63	none	STD	98.52	38	2	103.49	45	250	98.33	39	2	76.32	21	2	0.004	0.01114			F		FAIL	PASS	FAIL	PASS	PASS		1236-VO-TZ-OKUMU-VMF00090
VBS24062	Fredros Okumu	United Republic of Tanzania	Minepa Village	2017	8	-8.27321	36.6808	2017-08-01	Indoor	CDC-light trap	19:00 to 07:00	TZF70	Whole specimen	Female	Silica gel	Wild caught adult		Dried	Whole Organism	buffer G (modified Gutaker et al. 2017) 37C, MinElute 96 UF PCR purification	47		STD	98.7	7	2	105.02	9	2	97.57	6	2	74.44	6	2	0.003	0.01308			F		FAIL	FAIL	FAIL	PASS	PASS		1236-VO-TZ-OKUMU-VMF00090
VBS24067	Fredros Okumu	United Republic of Tanzania	Minepa Village	2017	8	-8.27321	36.6808	2017-08-01	Indoor	CDC-light trap	19:00 to 07:00	TZF75	Whole specimen	Female	Silica gel	Wild caught adult		Dried	Whole Organism	buffer G (modified Gutaker et al. 2017) 37C, MinElute 96 UF PCR purification	191		STD	11.77	2	2	11.99	2	2	11.83	2	2	10.45	2	2	0.079	0.0171			F		FAIL	FAIL	FAIL	PASS	PASS		1236-VO-TZ-OKUMU-VMF00090
VBS24070	Fredros Okumu	United Republic of Tanzania	Minepa Village	2017	8	-8.27321	36.6808	2017-08-01	Indoor	CDC-light trap	19:00 to 07:00	TZF78	Whole specimen	Female	Silica gel	Wild caught adult		Dried	Whole Organism	buffer G (modified Gutaker et al. 2017) 37C, MinElute 96 UF PCR purification	43		STD	97.58	21	250	103.42	23	250	96.49	19	250	74.03	15	2	0.003	0.00925			UKN		FAIL	PASS	FAIL	FAIL	PASS		1236-VO-TZ-OKUMU-VMF00090
VBS24146	Krijn Paaijmans	Mozambique	Palmeiras	2018	1	-25.2655	32.8773	2018-01-24	Indoor	Manual aspiration (mouth aspiration)	05:30 to 10:00	1.60083e+06	Whole specimen	Female	Silica gel	Wild caught adult		Dried	Whole Organism	Buffer C + MinElute UF	316		STD	28.67	28	30	29.24	29	33	28.37	27	30	25.93	22	2	0.158	0.06961	0.483	1102.88	UKN		FAIL	PASS	PASS	FAIL	FAIL		1235-VO-MZ-PAAIJMANS-VMF00094
VBS24151	Krijn Paaijmans	Mozambique	Palmeiras	2018	1	-25.2655	32.8773	2018-01-24	Indoor	Manual aspiration (mouth aspiration)	05:30 to 10:00	1.60083e+06	Whole specimen	Male	Silica gel	Wild caught adult		Dried	Whole Organism	Buffer C + MinElute UF	228		STD	43.79	43	55	45.97	47	55	44.83	45	54	28.06	24	27	0.884	0.03324	0.74	1986.47	M	1st run PC1&PC2	PASS	PASS	PASS	PASS	PASS	FAIL	1235-VO-MZ-PAAIJMANS-VMF00094
VBS24158	Krijn Paaijmans	Mozambique	Palmeiras	2018	1	-25.2655	32.8773	2018-01-24	Indoor	Manual aspiration (mouth aspiration)	05:30 to 10:00	1.60081e+06	Whole specimen	Male	Silica gel	Wild caught adult		Dried	Whole Organism	Buffer C + MinElute UF	906		STD	26.26	24	2	27.25	25	2	26.17	24	2	18.1	13	7	0.15	0.07009	0.456	1083.74	UKN		FAIL	PASS	PASS	FAIL	FAIL		1235-VO-MZ-PAAIJMANS-VMF00094
VBS24206	Samuel Dadzie	Ghana	Gbullung	2017	8	9.48792	-1.00922	2017-08-13	Outdoor	Human landing catch	05:00 to 06:00	GH12	Whole specimen	Female	Silica gel	Wild caught adult		Dried	Whole Organism	Buffer C + MinElute UF	57	fun	STD	15.26	10	2	15.21	11	3	14.68	10	2	17.83	12	3	0.89	0.01923	0.871	618.122	UKN		PASS	PASS	PASS	FAIL	PASS		1229-VO-GH-DADZIE-VMF00095
VBS24207	Samuel Dadzie	Ghana	Gupanarigu	2017	7	9.49672	-0.95222	2017-07-16	Indoor	Human landing catch	05:00 to 06:00	GH13	Whole specimen	Female	Silica gel	Wild caught adult		Dried	Whole Organism	Buffer C + MinElute UF	830	fun	STD	34.61	28	5	34.99	29	5	33.56	27	5	36.92	30	4	0.916	0.01936	0.602	807.031	F	2nd run PC10&PC11	PASS	PASS	PASS	PASS	PASS	FAIL	1229-VO-GH-DADZIE-VMF00095
VBS24208	Samuel Dadzie	Ghana	Dimabi	2017	8	9.42011	-1.08256	2017-08-13	Outdoor	Human landing catch	23:00 to 00:00	GH14	Whole specimen	Female	Silica gel	Wild caught adult		Dried	Whole Organism	Buffer C + MinElute UF	271	fun	STD	19.47	14	2	19.58	14	2	18.9	13	2	21.12	15	2	0.857	0.01845	1.086	1223.53	F	1st run PC1	PASS	PASS	PASS	PASS	PASS	FAIL	1229-VO-GH-DADZIE-VMF00095
VBS24217	Samuel Dadzie	Ghana	Binduli	2017	8	9.88442	-0.43283	2017-08-13	Indoor	Human landing catch	04:00 to 05:00	GH23	Whole specimen	Female	Silica gel	Wild caught adult		Dried	Whole Organism	Buffer C + MinElute UF	155	fun	STD	35.88	35	8	36.43	36	8	35.29	34	8	35.53	34	8	0.927	0.02028	0.836	904.477	F	2nd run PC7	PASS	PASS	PASS	PASS	PASS	FAIL	1229-VO-GH-DADZIE-VMF00095
VBS24223	Samuel Dadzie	Ghana	Gbullung	2017	10	9.48792	-1.00922	2017-10-07	Indoor	Human landing catch	05:00 to 06:00	GH29	Whole specimen	Female	Silica gel	Wild caught adult		Dried	Whole Organism	Buffer C + MinElute UF	334	fun	STD	33.22	29	4	33.71	30	4	32.16	28	3	35.02	30	4	0.919	0.01927	0.733	895.526	UKN		PASS	PASS	PASS	FAIL	PASS		1229-VO-GH-DADZIE-VMF00095
VBS24224	Samuel Dadzie	Ghana	Gupanarigu	2017	10	9.49672	-0.95222	2017-10-07	Indoor	Human landing catch	05:00 to 06:00	GH30	Whole specimen	Female	Silica gel	Wild caught adult		Dried	Whole Organism	Buffer C + MinElute UF	917	fun	STD	31.1	22	3	31.23	22	3	29.79	20	3	35.54	25	3	0.908	0.01923	0.789	1006.87	F	1st run PC1	PASS	PASS	PASS	PASS	PASS	FAIL	1229-VO-GH-DADZIE-VMF00095
VBS24237	Samuel Dadzie	Ghana	Binduli	2017	7	9.88442	-0.43283	2017-07-15	Indoor	Pyrethroid spray catch		GH43	Whole specimen	Female	Silica gel	Wild caught adult		Dried	Whole Organism	Buffer C + MinElute UF	502	fun	STD	31.48	32	34	31.81	32	35	31.24	32	34	30.86	31	34	0.933	0.02026	1.65	2089.95	F	2nd run PC7	PASS	PASS	PASS	PASS	PASS	FAIL	1229-VO-GH-DADZIE-VMF00095
VBS24244	Samuel Dadzie	Ghana	Woribogu	2017	7	8.86908	0.32094	2017-07-14	Outdoor	Human landing catch	21:00 to 22:00	GH50	Whole specimen	Female	Silica gel	Wild caught adult		Dried	Whole Organism	Buffer C + MinElute UF	1022	none	STD	34.84	31	2	35.76	32	2	33.55	29	2	34.95	29	2	0.153	0.07154	0.417	1448.27	F		FAIL	PASS	PASS	PASS	FAIL		1229-VO-GH-DADZIE-VMF00095
VBS24392	Lizette Koekemoer	Democratic Republic of the Congo	Watsa Moke	2017	10	3.09436	29.548	2017-10-05	Indoor	House searches		DrcF1203	Partial specimen	Female	Silica gel	Wild caught adult		Dried	Abdomen	Buffer C + MinElute UF	209	fun	STD	29.03	29	29	29.28	29	29	29.31	29	29	26.73	27	28	0.94	0.01944	5.752	12104.2	F		PASS	PASS	FAIL	PASS	PASS		1240-VO-CD-KOEKEMOER-VMF00099
VBS24495	Lizette Koekemoer	Mozambique	Motinho	2015	8	-10.8514	40.5944	2015-08-20	Unknown	Human landing catch		MozF 1112	Partial specimen	Female	Silica gel	Wild caught adult		Dried	Abdomen	Buffer C + MinElute UF	32	none	STD	3.68	2	2	3.68	2	2	3.72	2	2	3.51	2	2	0.633	0.01815	1.177	2887.06	F		PASS	FAIL	PASS	PASS	PASS		1240-VO-MZ-KOEKEMOER-VMF00101
VBS24496	Lizette Koekemoer	Mozambique	Motinho	2015	8	-10.8514	40.5944	2015-08-20	Unknown	Human landing catch		MozF 1118	Partial specimen	Female	Silica gel	Wild caught adult		Dried	Abdomen	Buffer C + MinElute UF	106	none	STD	37.37	33	2	37.77	34	2	36.31	32	2	40.49	34	2	0.398	0.06687	0.413	1271.67	F		FAIL	PASS	PASS	PASS	FAIL		1240-VO-MZ-KOEKEMOER-VMF00101
VBS24500	Lizette Koekemoer	Mozambique	Motinho	2015	8	-10.8514	40.5944	2015-08-20	Unknown	Human landing catch		MozF 1127	Partial specimen	Female	Silica gel	Wild caught adult		Dried	Abdomen	Buffer C + MinElute UF	129	none	STD	22.39	14	2	22.34	14	2	21.58	13	2	25.74	15	2	0.857	0.01723	3.765	6005.27	F	1st run PC1	PASS	PASS	PASS	PASS	PASS	FAIL	1240-VO-MZ-KOEKEMOER-VMF00101
VBS24501	Lizette Koekemoer	Mozambique	Motinho	2015	8	-10.8514	40.5944	2015-08-20	Unknown	Human landing catch		MozF 1131	Partial specimen	Female	Silica gel	Wild caught adult		Dried	Abdomen	Buffer C + MinElute UF	268	fun	STD	14.46	14	14	14.52	14	14	14.28	14	14	15.07	13	11	0.4	0.06311	0.714	904.69	UKN		FAIL	PASS	PASS	FAIL	FAIL		1240-VO-MZ-KOEKEMOER-VMF00101
VBS24504	Lizette Koekemoer	Mozambique	Motinho	2015	8	-10.8514	40.5944	2015-08-20	Unknown	Human landing catch		MozF 1137	Partial specimen	Female	Silica gel	Wild caught adult		Dried	Abdomen	Buffer C + MinElute UF	166	fun	STD	22.5	20	2	23.68	23	2	22.4	20	2	16.55	6	2	0.728	0.04051	5.634	32428	F		PASS	PASS	FAIL	PASS	FAIL		1240-VO-MZ-KOEKEMOER-VMF00101
VBS24508	Lizette Koekemoer	Mozambique	Motinho	2015	8	-10.8514	40.5944	2015-08-20	Unknown	Human landing catch		MozF 1241	Partial specimen	Female	Silica gel	Wild caught adult		Dried	Abdomen	Buffer C + MinElute UF	396	none	STD	22.83	22	23	23.26	23	25	22.62	21	22	20.52	17	14	0.15	0.07159	0.4	624.917	UKN		FAIL	PASS	PASS	FAIL	FAIL		1240-VO-MZ-KOEKEMOER-VMF00101
VBS24511	Lizette Koekemoer	Mozambique	Motinho	2015	8	-10.8514	40.5944	2015-08-20	Unknown	Human landing catch		MozF 1248	Partial specimen	Female	Silica gel	Wild caught adult		Dried	Abdomen	Buffer C + MinElute UF	104	fun	STD	32.16	25	11	32.36	26	12	30.87	24	11	38.23	31	2	0.38	0.06946	0.346	828.071	UKN		FAIL	PASS	PASS	FAIL	FAIL		1240-VO-MZ-KOEKEMOER-VMF00101
VBS24526	Lizette Koekemoer	Mozambique	Motinho	2015	8	-10.8514	40.5944	2015-08-20	Unknown	Human landing catch		MozF 1289	Partial specimen	Female	Silica gel	Wild caught adult		Dried	Abdomen	Buffer C + MinElute UF	127	fun	STD	25.92	25	25	26.13	26	26	25.55	25	25	26.43	24	2	0.41	0.06576	0.666	1615.99	UKN		FAIL	PASS	PASS	FAIL	FAIL		1240-VO-MZ-KOEKEMOER-VMF00101
[truncated: 38 more columns]

## Sheet: TAB3 NCBI mitochondrial refs
NCBI ID	Species and additional sample annotation
KR732656.1	Anopheles culicifacies B
KT382820.1	Anopheles culicifacies ACUL20150811V4
KT382825.1	Anopheles minimus AMINI20150811V3
MF775371.1	Anopheles funestus AFUN20161114
MG742157.1	Anopheles funestus AF14KILW-z012
MG742158.1	Anopheles funestus AF13ICNC14-174
MG742159.1	Anopheles funestus AF13ICNC14-115
MG742160.1	Anopheles funestus AF15KAPO-006
MG742161.1	Anopheles funestus AF13LUPI-i045
MG742162.1	Anopheles funestus AF13LUPI-i048
MG742163.1	Anopheles funestus AF13LUPI-p003
MG742164.1	Anopheles funestus AF14KILW-z016
MG742165.1	Anopheles funestus AF15KAPO-012
MG742166.1	Anopheles funestus AF13ICNC14-125
MG742167.1	Anopheles funestus AF15KAPO-005
MG742168.1	Anopheles funestus AF15KAPO-007
MG742169.1	Anopheles funestus AF15R31C10-C001
MG742170.1	Anopheles funestus AF15R31C10-F001
MG742171.1	Anopheles funestus AF13ICNC14-124
MG742172.1	Anopheles funestus AF14KILW-z013
MG742173.1	Anopheles funestus AF15KAPO-003
MG742174.1	Anopheles funestus AF13LUPI-i047
MG742175.1	Anopheles funestus AF13LUPI-i049
MG742176.1	Anopheles funestus AF13LUPI-p001
MG742177.1	Anopheles funestus AF13LUPI-p004
MG742178.1	Anopheles funestus AF13ICNC14-159
MG742179.1	Anopheles funestus AF14KILW-z011
MG742180.1	Anopheles funestus AF15R31C10-B001
MG742181.1	Anopheles funestus AF13ICNC14-155
MG742182.1	Anopheles funestus AF15R31C10-A001
MG742183.1	Anopheles funestus AF14KILW-z014
MG742184.1	Anopheles funestus AF13ICNC14-172
MG742185.1	Anopheles funestus AF15R35C07-F001
MG742186.1	Anopheles funestus AF15R31C10-E001
MG742187.1	Anopheles funestus AF14KILW-z015
MG742188.1	Anopheles funestus AF13ICNC14-163
MG742189.1	Anopheles funestus AF15R31C10-D001
MG742190.1	Anopheles funestus AF13ICNC14-129
MG742191.1	Anopheles funestus AF15R35C07-D001
MG742192.1	Anopheles funestus AF15R35C07-H001
MG742193.1	Anopheles funestus AF13ICNC14-106
MG742194.1	Anopheles funestus AF15R35C07-A001
MG742195.1	Anopheles funestus AF15R35C07-B001
MG742196.1	Anopheles funestus AF15R35C07-F002
MG742197.1	Anopheles funestus AF13LUPI-p002
MG742198.1	Anopheles funestus AF13LUPI-i046
MG742199.1	Anopheles funestus AF13LUPI-p005
MT917128.1	Anopheles vaneedeni
MT917129.1	Anopheles vaneedeni
MT917130.1	Anopheles vaneedeni
MT917131.1	Anopheles vaneedeni
MT917132.1	Anopheles vaneedeni
MT917133.1	Anopheles vaneedeni
MT917134.1	Anopheles vaneedeni
MT917135.1	Anopheles vaneedeni
MT917136.1	Anopheles vaneedeni
MT917137.1	Anopheles vaneedeni
MT917138.1	Anopheles parensis
MT917139.1	Anopheles parensis
MT917140.1	Anopheles parensis
MT917141.1	Anopheles parensis
MT917142.1	Anopheles parensis
MT917143.1	Anopheles parensis
MT917144.1	Anopheles parensis
MT917145.1	Anopheles parensis
MT917146.1	Anopheles parensis
MT917147.1	Anopheles parensis
MT917148.1	Anopheles longipalpis
MT917149.1	Anopheles longipalpis
MT917150.1	Anopheles longipalpis
MT917151.1	Anopheles longipalpis
MT917152.1	Anopheles longipalpis
MT917153.1	Anopheles longipalpis
MT917154.1	Anopheles longipalpis
MT917155.1	Anopheles longipalpis
MT917156.1	Anopheles longipalpis
MT917157.1	Anopheles longipalpis
MT917158.1	Anopheles funestus-like
MT917159.1	Anopheles funestus-like
MT917160.1	Anopheles funestus-like
MT917161.1	Anopheles funestus-like
MT917162.1	Anopheles funestus-like
MT917163.1	Anopheles rivulorum
MT917164.1	Anopheles rivulorum
MT917165.1	Anopheles sp. NFL-2015
MT917166.1	Anopheles sp. NFL-2015
MT917167.1	Anopheles funestus
MT917168.1	Anopheles funestus
MT917169.1	Anopheles funestus
MT917170.1	Anopheles funestus
MT917171.1	Anopheles funestus
MT917172.1	Anopheles funestus
MT917173.1	Anopheles funestus
MT917174.1	Anopheles funestus
MT917175.1	Anopheles funestus
MT917176.1	Anopheles funestus
MT917177.1	Anopheles funestus
MT917178.1	Anopheles funestus
MT917179.1	Anopheles funestus
MT917180.1	Anopheles funestus
MT917181.1	Anopheles funestus
MT917182.1	Anopheles funestus
NC_000875.1	Anopheles quadrimaculatus
NC_002084.1	Anopheles gambiae
NC_014275.1	Anopheles darlingi
NC_014574.1	Culex quinquefasciatus
NC_020662.1	Anopheles albitarsis
NC_020663.1	Anopheles deaneorum
NC_020768.1	Anopheles cracens
NC_020769.1	Anopheles hinesorum
NC_020770.1	Anopheles farauti
NC_024740.1	Anopheles cruzii
NC_027502.1	Anopheles culicifacies B
NC_028016.1	Anopheles sinensis
NC_028212.1	Anopheles arabiensis
NC_028213.1	Anopheles atroparvus
NC_028214.1	Anopheles christyi
NC_028215.1	Anopheles coluzzii
NC_028216.1	Anopheles culicifacies ACUL20150811V4
NC_028217.1	Anopheles epiroticus
NC_028218.1	Anopheles maculatus
NC_028219.1	Anopheles melas
NC_028220.1	Anopheles merus
NC_028221.1	Anopheles minimus
NC_028222.1	Anopheles punctulatus
NC_028223.1	Anopheles stephensi
NC_030248.1	Anopheles homunculus
NC_030249.1	Anopheles bellator
NC_030250.1	Anopheles laneanus
NC_030715.1	Anopheles oryzalimnetes
NC_030716.1	Anopheles albitarsis G
NC_030717.1	Anopheles janconnae
NC_030718.1	Anopheles albitarsis F
NC_035159.1	Aedes aegypti
NC_036263.1	Anopheles dirus
NC_037786.1	Anopheles rangeli
NC_037787.1	Anopheles benarrochi
NC_037788.1	Anopheles marajoara
NC_037789.1	Anopheles intermedius
NC_037790.1	Anopheles peryassui
NC_037791.1	Anopheles braziliensis
NC_037792.1	Anopheles atacamensis
NC_037793.1	Anopheles oswaldoi
NC_037794.1	Anopheles costai BA21_1_2
NC_037795.1	Anopheles evansae
NC_037798.1	Anopheles sawyeri
NC_037799.1	Anopheles lanei
NC_037800.1	Anopheles triannulatus
NC_037801.1	Anopheles striatus
NC_037802.1	Anopheles minor
NC_037803.1	Anopheles gilesi
NC_037804.1	Anopheles albertoi
NC_037805.1	Anopheles parvus
NC_037806.1	Anopheles arthuri
NC_037807.1	Anopheles argyritarsis
NC_037808.1	Anopheles strodei
NC_037810.1	Anopheles goeldii
NC_037811.1	Anopheles nimbus
NC_037813.1	Anopheles forattinii
NC_037814.1	Anopheles galvaoi
NC_037815.1	Anopheles rondoni
NC_037816.1	Anopheles guarani
NC_037817.1	Anopheles antunesi
NC_037818.1	Anopheles fluminensis
NC_037820.1	Anopheles lutzii
NC_037821.1	Anopheles nr. costai SP02_17_3
NC_037824.1	Anopheles pristinus
NC_037827.1	Anopheles kompi
NC_037829.1	Anopheles pseudotibiamaculatus
NC_038158.1	Anopheles funestus
NC_039397.1	Anopheles splendidus
